# Supplementary material for: Penta­aqua­(di­methyl­formamide)­cobalt(II) sulfate di­methyl­formamide monosolvate
Source: Acta Crystallogr Sect E Struct Rep Online. 2013 Jun 8;69(Pt 7):m373. doi: 10.1107/S1600536813012841 (PMC3772413; doi:10.1107/S1600536813012841)
Supplement: Supplementary file 1 [file e-69-0m373-sup1.cif]

##############################################################################
#                                                                            #
# This CIF contains the data in a paper accepted for publication in          #
# Acta Crystallographica Section E. It conforms to the requirements of       #
# Notes for Authors for Acta Crystallographica Section E, and has been       #
# peer reviewed under the auspices of the IUCr Commission on Journals.       #
#                                                                            #
# Full details of the Crystallographic Information File format               #
# are given in the paper "The Crystallographic Information File (CIF):       #
# a New Standard Archive File for Crystallography" by S. R. Hall, F. H.      #
# Allen and I. D. Brown [Acta Cryst. (1991), A47, 655-685].                  #
#                                                                            #
# The current version of the core CIF dictionary is obtainable from          #
# ftp://ftp.iucr.org/pub/cif_core.dic.                                       #
#                                                                            #
# Software is freely available for graphical display of the structure(s)     #
# in this CIF. For information consult the CIF software page                 #
# http://www.iucr.org/resources/cif/software.                                #
#                                                                            #
# This file may be used for bona fide research purposes within the           #
# scientific community so long as proper attribution is given to the journal # 
# article from which it was obtained.                                        #
#                                                                            #
##############################################################################
data_global
_audit_creation_method
;
  Olex2 1.2
  (compiled Dec  5 2012 16:20:19, GUI svn.r4385)
;
_journal_date_recd_electronic     2013-04-08
_journal_date_accepted     2013-05-09
_journal_name_full     'Acta Crystallographica, Section E'
_journal_year     2013
_journal_volume     69
_journal_issue      7
_journal_page_first     m373
_journal_page_last     m373
_journal_paper_category     QM
_journal_paper_doi     10.1107/S1600536813012841
_journal_coeditor_code     BQ2385
_publ_contact_author_name     'Murat Ta\,s'
_publ_contact_author_address     'Giresun University'
_publ_contact_author_email     murat.tas@giresun.edu.tr
_publ_contact_author_phone      904543101465
_publ_section_title
;
Pentaaqua(dimethylformamide)cobalt(II) sulfate dimethylformamide monosolvate
;
loop_
    _publ_author_name
    _publ_author_footnote
    _publ_author_address
    'Ta\,s, Murat' .
;
Giresun University
Department of Chemistry
Art and Sciences Faculty
Giresun
Turkey
;
    '\,Camur, Seval' .
;
Giresun University
Department of Chemistry
Art and Sciences Faculty
Giresun
Turkey
;
    'Topal, Sevim' .
;
Giresun University
Department of Chemistry
Art and Sciences Faculty
Giresun
Turkey
;
data_I
_chemical_name_systematic
;
Pentaaqua(dimethylformamide)cobalt(II) sulfate dimethylformamide monosolvate
;
_chemical_name_common     ?
_chemical_formula_moiety     'C3 H17 Co N O6 2+, O4 S 2-, C3 H7 N O'
_chemical_formula_sum     'C6 H24 Co N2 O11 S'
_chemical_formula_iupac     '[Co (C3 H7 N O) (H2 O1)5] S O4, C3 H7 N O'
_chemical_formula_weight     391.26
_chemical_melting_point     ?
_space_group_crystal_system     orthorhombic
_space_group_name_H-M_alt     'P n m a'
_space_group_name_Hall     '-P 2ac 2n'
loop_
    _space_group_symop_id
    _space_group_symop_operation_xyz
    1 'x, y, z'
    2 '-x+1/2, -y, z+1/2'
    3 'x+1/2, -y+1/2, -z+1/2'
    4 '-x, y+1/2, -z'
    5 '-x, -y, -z'
    6 'x-1/2, y, -z-1/2'
    7 '-x-1/2, y-1/2, z-1/2'
    8 'x, -y-1/2, z'
_cell_length_a     22.256(8)
_cell_length_b     7.449(7)
_cell_length_c     9.929(9)
_cell_angle_alpha     90.00
_cell_angle_beta     90.00
_cell_angle_gamma     90.00
_cell_volume     1646(2)
_cell_formula_units_Z     4
_cell_measurement_reflns_used     108
_cell_measurement_theta_min     4.3630
_cell_measurement_theta_max     25.8770
_cell_measurement_temperature     298
_exptl_crystal_description     block
_exptl_crystal_colour     'clear red'
_exptl_crystal_size_max     0.281
_exptl_crystal_size_mid     0.201
_exptl_crystal_size_min     0.189
_exptl_crystal_density_diffrn     1.578
_exptl_crystal_density_meas     ?
_exptl_crystal_density_method     'not measured'
_exptl_crystal_F_000     820
_exptl_absorpt_coefficient_mu     1.220
_exptl_absorpt_correction_type     multi-scan
_exptl_absorpt_process_details
;
(SCALE3 in ABSPACK; Agilent, 2011)
;
_exptl_absorpt_correction_T_min     0.95599
_exptl_absorpt_correction_T_max     1.00000
_exptl_special_details     ?
_diffrn_ambient_temperature     298
_diffrn_radiation_type     'Mo K\a'
_diffrn_radiation_wavelength     0.7107
_diffrn_radiation_monochromator     mirror
_diffrn_measurement_device_type
                              'Agilent SuperNova (Single source at offset, Eos)'
_diffrn_measurement_method     '\w scans'
_diffrn_detector_area_resol_mean     16.0454
_diffrn_reflns_number     3903
_diffrn_reflns_av_R_equivalents     0.0209
_diffrn_reflns_theta_min     3.29
_diffrn_reflns_theta_max     25.57
_diffrn_reflns_theta_full     25.57
_diffrn_measured_fraction_theta_max     0.9894
_diffrn_measured_fraction_theta_full     0.9888
_diffrn_reflns_limit_h_min     -27
_diffrn_reflns_limit_h_max     24
_diffrn_reflns_limit_k_min     -5
_diffrn_reflns_limit_k_max     8
_diffrn_reflns_limit_l_min     -11
_diffrn_reflns_limit_l_max     7
_diffrn_standards_number     ?
_diffrn_standards_interval_count     ?
_diffrn_standards_interval_time     ?
_diffrn_standards_decay_%     ?
_refine_special_details
;
 Refinement of F^2^ against ALL reflections.  The weighted R-factor wR and
 goodness of fit S are based on F^2^, conventional R-factors R are based
 on F, with F set to zero for negative F^2^. The threshold expression of
 F^2^ > 2sigma(F^2^) is used only for calculating R-factors(gt) etc. and is
 not relevant to the choice of reflections for refinement.  R-factors based
 on F^2^ are statistically about twice as large as those based on F, and R-
 factors based on ALL data will be even larger.
;
_reflns_number_total     1627
_reflns_number_gt     1407
_reflns_threshold_expression     I>2sigma(I)
_refine_ls_structure_factor_coef     Fsqd
_refine_ls_matrix_type     full
_refine_ls_R_factor_all     0.0496
_refine_ls_R_factor_gt     0.0413
_refine_ls_wR_factor_gt     0.0939
_refine_ls_wR_factor_ref     0.1002
_refine_ls_goodness_of_fit_ref     1.143
_refine_ls_restrained_S_all     1.145
_refine_ls_number_reflns     1627
_refine_ls_number_parameters     139
_refine_ls_number_restraints     3
_refine_ls_hydrogen_treatment     mixed
_refine_ls_weighting_scheme     calc
_refine_ls_weighting_details
         'calc w=1/[\s^2^(Fo^2^)+(0.0358P)^2^+1.4684P] where P=(Fo^2^+2Fc^2^)/3'
_atom_sites_solution_hydrogens     geom
_atom_sites_solution_primary     direct
_atom_sites_solution_secondary     difmap
_refine_ls_shift/su_max     0.000
_refine_ls_shift/su_mean     0.000
_refine_diff_density_max     0.645
_refine_diff_density_min     -0.381
_refine_ls_extinction_method     none
_refine_ls_extinction_coef     ?
loop_
    _atom_type_symbol
    _atom_type_description
    _atom_type_scat_dispersion_real
    _atom_type_scat_dispersion_imag
    _atom_type_scat_source
    'C' 'C' 0.0033 0.0016
                         'International Tables Vol C Tables 4.2.6.8 and 6.1.1.4'
    'H' 'H' 0.0000 0.0000
                         'International Tables Vol C Tables 4.2.6.8 and 6.1.1.4'
    'Co' 'Co' 0.3494 0.9721
                         'International Tables Vol C Tables 4.2.6.8 and 6.1.1.4'
    'N' 'N' 0.0061 0.0033
                         'International Tables Vol C Tables 4.2.6.8 and 6.1.1.4'
    'O' 'O' 0.0106 0.0060
                         'International Tables Vol C Tables 4.2.6.8 and 6.1.1.4'
    'S' 'S' 0.1246 0.1234
                         'International Tables Vol C Tables 4.2.6.8 and 6.1.1.4'
_computing_data_collection
;
CrysAlis PRO (Agilent, 2011)
;
_computing_cell_refinement
;
CrysAlis PRO (Agilent, 2011)
;
_computing_data_reduction
;
CrysAlis PRO (Agilent, 2011)
;
_computing_structure_solution
;
SHELXS97 (Sheldrick, 2008)
;
_computing_structure_refinement
;
SHELXL97 (Sheldrick, 2008)
;
_computing_molecular_graphics
;
OLEX2 (Dolomanov <i>et al.</i>, 2009)
;
_computing_publication_material
;
OLEX2 (Dolomanov <i>et al.</i>, 2009)
;
loop_
    _atom_site_type_symbol
    _atom_site_label
    _atom_site_fract_x
    _atom_site_fract_y
    _atom_site_fract_z
    _atom_site_U_iso_or_equiv
    _atom_site_adp_type
    _atom_site_calc_flag
    _atom_site_refinement_flags
    _atom_site_occupancy
    _atom_site_symmetry_multiplicity
    _atom_site_disorder_assembly
    _atom_site_disorder_group
    Co Co1 0.14060(2) 0.2500 0.38601(6) 0.0369(2) Uani d S 1 2 . .
    O O1 0.18765(17) 0.2500 0.2071(4) 0.0595(10) Uani d S 1 2 . .
    H H1A 0.1918 0.3576 0.1787 0.089 Uiso d PR 0.50 1 . .
    H H1B 0.1684 0.1889 0.1484 0.089 Uiso d PR 0.50 1 . .
    O O2 0.19603(11) 0.0408(3) 0.4542(3) 0.0480(6) Uani d D 1 1 . .
    O O4 0.09678(16) 0.2500 0.5671(4) 0.0554(9) Uani d S 1 2 . .
    O O3 0.08065(10) 0.0530(3) 0.3135(3) 0.0491(6) Uani d D 1 1 . .
    N N1 0.09188(18) 0.2500 0.7912(4) 0.0507(11) Uani d S 1 2 . .
    C C1 0.1212(3) 0.2500 0.6752(6) 0.0581(14) Uani d S 1 2 . .
    H H1 0.1630 0.2500 0.6774 0.070 Uiso calc SR 1 2 . .
    C C3 0.1242(3) 0.2500 0.9139(6) 0.090(2) Uani d S 1 2 . .
    H H3C 0.1223 0.1329 0.9538 0.135 Uiso calc PR 0.50 1 A -1
    H H3D 0.1069 0.3363 0.9743 0.135 Uiso calc PR 0.50 1 A -1
    H H3E 0.1654 0.2809 0.8968 0.135 Uiso calc PR 0.50 1 A -1
    C C2 0.0295(2) 0.2500 0.7952(6) 0.0671(16) Uani d S 1 2 . .
    H H2C 0.0154 0.1316 0.8164 0.101 Uiso calc PR 0.50 1 B -1
    H H2D 0.0140 0.2859 0.7091 0.101 Uiso calc PR 0.50 1 B -1
    H H2E 0.0160 0.3325 0.8630 0.101 Uiso calc PR 0.50 1 B -1
    S S1 0.31484(5) 0.2500 0.66245(12) 0.0364(3) Uani d S 1 2 . .
    O O8 0.37947(14) 0.2500 0.6875(4) 0.0512(9) Uani d S 1 2 . .
    O O7 0.28365(16) 0.2500 0.7907(4) 0.0557(9) Uani d S 1 2 . .
    N N2 0.40622(18) 0.2500 0.2342(4) 0.0489(10) Uani d S 1 2 . .
    O O5 0.49626(15) 0.2500 0.3358(4) 0.0607(10) Uani d S 1 2 . .
    C C6 0.4297(3) 0.2500 0.0993(5) 0.0689(17) Uani d S 1 2 . .
    H H6A 0.4029 0.1851 0.0413 0.103 Uiso calc PR 0.50 1 C -1
    H H6B 0.4685 0.1936 0.0987 0.103 Uiso calc PR 0.50 1 C -1
    H H6C 0.4334 0.3713 0.0680 0.103 Uiso calc PR 0.50 1 C -1
    C C4 0.4415(2) 0.2500 0.3370(6) 0.0546(13) Uani d S 1 2 . .
    H H4 0.4232 0.2500 0.4212 0.066 Uiso calc SR 1 2 . .
    C C5 0.3412(2) 0.2500 0.2504(7) 0.0722(18) Uani d S 1 2 . .
    H H5A 0.3313 0.2272 0.3430 0.108 Uiso calc PR 0.50 1 D -1
    H H5B 0.3239 0.1581 0.1948 0.108 Uiso calc PR 0.50 1 D -1
    H H5C 0.3254 0.3647 0.2243 0.108 Uiso calc PR 0.50 1 D -1
    O O6 0.29865(11) 0.4135(3) 0.5871(2) 0.0539(7) Uani d . 1 1 . .
    H H3A 0.0516(12) 0.090(5) 0.266(3) 0.067(13) Uiso d D 1 1 . .
    H H3B 0.0944(16) -0.044(4) 0.274(4) 0.067(13) Uiso d D 1 1 . .
    H H2A 0.2308(11) 0.065(6) 0.492(4) 0.082(15) Uiso d D 1 1 . .
    H H2B 0.2032(17) -0.055(6) 0.404(4) 0.071(14) Uiso d . 1 1 . .
loop_
    _atom_site_aniso_label
    _atom_site_aniso_U_11
    _atom_site_aniso_U_22
    _atom_site_aniso_U_33
    _atom_site_aniso_U_12
    _atom_site_aniso_U_13
    _atom_site_aniso_U_23
    Co1 0.0354(3) 0.0320(4) 0.0434(4) 0.000 -0.0010(3) 0.000
    O1 0.086(3) 0.041(2) 0.052(2) 0.000 0.0169(19) 0.000
    O2 0.0492(14) 0.0394(14) 0.0553(15) 0.0061(12) -0.0120(12) -0.0035(13)
    O4 0.063(2) 0.059(2) 0.044(2) 0.000 0.0044(17) 0.000
    O3 0.0401(13) 0.0398(14) 0.0672(17) -0.0011(11) -0.0094(12) -0.0070(13)
    N1 0.051(2) 0.057(3) 0.044(2) 0.000 0.0028(19) 0.000
    C1 0.054(3) 0.052(3) 0.068(4) 0.000 0.011(3) 0.000
    C3 0.076(4) 0.134(7) 0.060(4) 0.000 -0.007(3) 0.000
    C2 0.060(3) 0.073(4) 0.068(4) 0.000 -0.003(3) 0.000
    S1 0.0398(6) 0.0284(6) 0.0410(6) 0.000 -0.0073(5) 0.000
    O8 0.0391(17) 0.046(2) 0.069(2) 0.000 -0.0041(16) 0.000
    O7 0.066(2) 0.041(2) 0.060(2) 0.000 0.0174(18) 0.000
    N2 0.048(2) 0.053(3) 0.046(2) 0.000 0.0012(19) 0.000
    O5 0.045(2) 0.077(3) 0.061(2) 0.000 0.0062(17) 0.000
    C6 0.077(4) 0.084(4) 0.045(3) 0.000 0.006(3) 0.000
    C4 0.051(3) 0.061(4) 0.052(3) 0.000 0.010(2) 0.000
    C5 0.047(3) 0.091(5) 0.078(4) 0.000 -0.003(3) 0.000
    O6 0.0689(15) 0.0350(13) 0.0578(15) -0.0014(12) -0.0243(12) 0.0065(12)
_geom_special_details
;
 All esds (except the esd in the dihedral angle between two l.s. planes)
 are estimated using the full covariance matrix.  The cell esds are taken
 into account individually in the estimation of esds in distances, angles
 and torsion angles; correlations between esds in cell parameters are only
 used when they are defined by crystal symmetry.  An approximate (isotropic)
 treatment of cell esds is used for estimating esds involving l.s. planes.
;
loop_
    _geom_bond_atom_site_label_1
    _geom_bond_atom_site_label_2
    _geom_bond_site_symmetry_2
    _geom_bond_distance
    _geom_bond_publ_flag
    Co1 O1 . 2.062(4) y
    Co1 O2 8_565 2.101(10) ?
    Co1 O2 . 2.101(10) y
    Co1 O4 . 2.046(4) y
    Co1 O3 . 2.110(9) y
    Co1 O3 8_565 2.110(9) ?
    O1 H1A . 0.8552 ?
    O1 H1B . 0.8552 ?
    O2 H2A . 0.878(19) ?
    O2 H2B . 0.89(4) ?
    O4 C1 . 1.203(7) ?
    O3 H3A . 0.850(18) ?
    O3 H3B . 0.879(19) ?
    N1 C1 . 1.324(7) ?
    N1 C3 . 1.414(7) ?
    N1 C2 . 1.389(6) ?
    C1 H1 . 0.9300 ?
    C3 H3C . 0.9600 ?
    C3 H3D . 0.9600 ?
    C3 H3E . 0.9600 ?
    C2 H2C . 0.9600 ?
    C2 H2D . 0.9600 ?
    C2 H2E . 0.9600 ?
    S1 O8 . 1.460(3) ?
    S1 O7 . 1.450(4) ?
    S1 O6 . 1.474(3) ?
    S1 O6 8_565 1.474(3) ?
    N2 C6 . 1.437(6) ?
    N2 C4 . 1.288(7) ?
    N2 C5 . 1.457(6) ?
    O5 C4 . 1.219(6) ?
    C6 H6A . 0.9600 ?
    C6 H6B . 0.9600 ?
    C6 H6C . 0.9600 ?
    C4 H4 . 0.9300 ?
    C5 H5A . 0.9600 ?
    C5 H5B . 0.9600 ?
    C5 H5C . 0.9600 ?
loop_
    _geom_angle_atom_site_label_1
    _geom_angle_atom_site_label_2
    _geom_angle_atom_site_label_3
    _geom_angle_site_symmetry_1
    _geom_angle_site_symmetry_3
    _geom_angle
    _geom_angle_publ_flag
    O1 Co1 O2 . . 88.81(11) ?
    O1 Co1 O2 . 8_565 88.81(11) ?
    O1 Co1 O3 . 8_565 91.57(12) ?
    O1 Co1 O3 . . 91.57(12) ?
    O2 Co1 O2 . 8_565 95.9(5) ?
    O2 Co1 O3 8_565 . 176.13(10) ?
    O2 Co1 O3 8_565 8_565 88.0(5) ?
    O2 Co1 O3 . . 88.0(5) ?
    O2 Co1 O3 . 8_565 176.13(10) ?
    O4 Co1 O1 . . 177.94(15) ?
    O4 Co1 O2 . . 89.81(11) ?
    O4 Co1 O2 . 8_565 89.81(11) ?
    O4 Co1 O3 . . 89.90(11) ?
    O4 Co1 O3 . 8_565 89.91(11) ?
    O3 Co1 O3 8_565 . 88.2(5) ?
    Co1 O1 H1A . . 109.8 ?
    Co1 O1 H1B . . 109.5 ?
    H1A O1 H1B . . 109.1 ?
    Co1 O2 H2A . . 120(3) ?
    Co1 O2 H2B . . 122(3) ?
    H2A O2 H2B . . 104(4) ?
    C1 O4 Co1 . . 124.7(4) ?
    Co1 O3 H3A . . 116(3) ?
    Co1 O3 H3B . . 120(2) ?
    H3A O3 H3B . . 106(4) ?
    C1 N1 C3 . . 119.9(5) ?
    C1 N1 C2 . . 121.2(5) ?
    C2 N1 C3 . . 119.0(5) ?
    O4 C1 N1 . . 123.6(5) ?
    O4 C1 H1 . . 118.2 ?
    N1 C1 H1 . . 118.2 ?
    N1 C3 H3C . . 109.5 ?
    N1 C3 H3D . . 109.5 ?
    N1 C3 H3E . . 109.5 ?
    N1 C2 H2C . . 109.5 ?
    N1 C2 H2D . . 109.5 ?
    N1 C2 H2E . . 109.5 ?
    O8 S1 O6 . . 109.10(17) ?
    O8 S1 O6 . 8_565 109.10(17) ?
    O7 S1 O8 . . 108.8(2) ?
    O7 S1 O6 . . 109.19(18) ?
    O7 S1 O6 . 8_565 109.19(18) ?
    O6 S1 O6 8_565 . 111.4(5) ?
    C6 N2 C5 . . 117.7(5) ?
    C4 N2 C6 . . 121.1(5) ?
    C4 N2 C5 . . 121.2(5) ?
    N2 C6 H6A . . 109.5 ?
    N2 C6 H6B . . 109.5 ?
    N2 C6 H6C . . 109.5 ?
    N2 C4 H4 . . 116.5 ?
    O5 C4 N2 . . 127.0(5) ?
    O5 C4 H4 . . 116.5 ?
    N2 C5 H5A . . 109.5 ?
    N2 C5 H5B . . 109.5 ?
    N2 C5 H5C . . 109.5 ?
loop_
    _geom_torsion_atom_site_label_1
    _geom_torsion_atom_site_label_2
    _geom_torsion_atom_site_label_3
    _geom_torsion_atom_site_label_4
    _geom_torsion_site_symmetry_1
    _geom_torsion_site_symmetry_2
    _geom_torsion_site_symmetry_3
    _geom_torsion_site_symmetry_4
    _geom_torsion
    _geom_torsion_publ_flag
    Co1 O4 C1 N1 . . . . 180.0 ?
    O2 Co1 O4 C1 8_565 . . . -47.92(7) ?
    O2 Co1 O4 C1 . . . . 47.92(7) ?
    O3 Co1 O4 C1 . . . . 135.93(6) ?
    O3 Co1 O4 C1 8_565 . . . -135.93(6) ?
    C3 N1 C1 O4 . . . . 180.0 ?
    C2 N1 C1 O4 . . . . 0.0000(10)
                                 ?
    C6 N2 C4 O5 . . . . 0.0 ?
    C5 N2 C4 O5 . . . . 180.0 ?
loop_
    _geom_hbond_atom_site_label_D
    _geom_hbond_atom_site_label_H
    _geom_hbond_atom_site_label_A
    _geom_hbond_site_symmetry_A
    _geom_hbond_distance_DH
    _geom_hbond_distance_HA
    _geom_hbond_distance_DA
    _geom_hbond_angle_DHA
    _geom_hbond_publ_flag
    O1 H1A O6 2_564 0.86 1.95 2.792(4) 171.4 y
    O1 H1B O6 7_655 0.86 2.26 2.792(4) 120.3 y
    C2 H2D O4 . 0.96 2.34 2.715(7) 102.9 ?
    O3 H3A O5 3_455 0.850(18) 1.99(2) 2.807(8) 162(4) y
    O3 H3B O8 2_554 0.879(19) 1.85(2) 2.731(17) 178(4) y
    O2 H2A O6 8_565 0.878(19) 1.79(2) 2.660(3) 171(4) y
    O2 H2B O7 2_554 0.89(4) 1.86(4) 2.745(15) 177(4) y
