# Supplementary material for: Penta­aqua­(di­methyl­formamide)­cobalt(II) sulfate di­methyl­formamide monosolvate
Source: Acta Crystallogr Sect E Struct Rep Online. 2013 Jun 8;69(Pt 7):m373. doi: 10.1107/S1600536813012841 (PMC3772413; doi:10.1107/S1600536813012841)
Supplement: Supplementary file 2 [file e-69-0m373-Isup2.hkl]

# 
# h,k,l, Fc-squared, Fo-squared, sigma(Fo-squared) and status flag 
# 
data_I
_shelx_title ' 1 in Pnma' 
_shelx_refln_list_code          4 
_shelx_F_calc_maximum      306.93 
_exptl_crystal_F_000       820.00 
_reflns_d_resolution_high  0.8232 
 
loop_ 
 _symmetry_equiv_pos_as_xyz

 'x, y, z' 
 '-x+1/2, -y, z+1/2' 
 'x+1/2, -y+1/2, -z+1/2' 
 '-x, y+1/2, -z' 
 '-x, -y, -z' 
 'x-1/2, y, -z-1/2' 
 '-x-1/2, y-1/2, z-1/2' 
 'x, -y-1/2, z' 
 
_cell_length_a    22.2564 
_cell_length_b     7.4535 
_cell_length_c     9.9293 
_cell_angle_alpha  90.000 
_cell_angle_beta   90.000 
_cell_angle_gamma  90.000 
 
_shelx_F_squared_multiplier     1.000 
 
loop_ 
 _refln_index_h 
 _refln_index_k 
 _refln_index_l 
 _refln_F_squared_calc 
 _refln_F_squared_meas 
 _refln_F_squared_sigma 
 _refln_observed_status 
   4   0   0    27107.60    25583.74     92.96 o 
   6   0   0     1986.27     2065.92     21.51 o 
   8   0   0     5003.74     5124.34     36.59 o 
  10   0   0    10054.85    11503.66    116.07 o 
  12   0   0      560.04      566.06     23.19 o 
  14   0   0     2770.40     2682.02     60.57 o 
  16   0   0     1028.58      991.35     22.43 o 
  18   0   0     4622.02     4720.99    131.83 o 
  20   0   0      239.23      248.10     33.12 o 
  22   0   0      920.12      890.52     65.58 o 
  24   0   0      176.81      231.73     36.22 o 
  26   0   0        3.72       39.21     17.52 o 
   2   1   0     5395.10     4839.99     36.25 o 
   4   1   0     1584.69     1790.47     32.38 o 
   6   1   0    19707.14    18202.35    246.44 o 
   8   1   0     2815.54     3188.12     36.26 o 
  10   1   0     3368.04     3246.56     64.95 o 
  12   1   0     2033.03     1978.26     33.22 o 
  14   1   0      149.13      117.91      8.62 o 
  16   1   0     2389.71     2241.57     54.88 o 
  18   1   0      488.65      546.86     25.77 o 
  20   1   0     1320.65     1200.70     39.87 o 
  22   1   0       33.94       54.07     17.12 o 
  24   1   0      103.31       80.38     21.97 o 
  26   1   0       55.42       39.92     15.89 o 
   0   2   0    94202.97    82814.70    668.63 o 
   2   2   0      644.53      887.51     13.94 o 
   4   2   0    20726.33    19920.05    101.69 o 
   6   2   0     5095.52     5151.89     36.09 o 
   8   2   0     8048.69     7740.64     78.30 o 
  10   2   0      892.79      982.21     40.72 o 
  12   2   0      105.22       99.29     13.53 o 
  14   2   0      171.47      203.06     19.99 o 
  16   2   0      228.63      244.65     23.13 o 
  18   2   0      144.37      145.03     18.44 o 
  20   2   0        7.85        6.14      3.58 o 
  22   2   0     1286.03     1301.14     47.09 o 
  24   2   0      521.59      541.85     52.87 o 
  26   2   0      131.02      142.12     31.34 o 
   2   3   0      654.17      695.51     15.31 o 
   4   3   0     1170.68     1166.25     19.25 o 
   6   3   0     7735.22     7434.94     73.49 o 
   8   3   0     2931.39     3037.08     38.72 o 
  10   3   0     5265.91     4670.89    170.50 o 
  12   3   0     1347.52     1320.25     55.48 o 
  14   3   0       65.72       62.96     12.73 o 
  16   3   0     1130.96     1027.21     52.87 o 
  18   3   0      868.19      976.43     53.39 o 
  20   3   0      325.51      309.07     30.67 o 
  22   3   0      109.14      112.26     18.97 o 
  24   3   0      128.40      139.26     16.98 o 
   0   4   0    54061.59    51036.05    301.70 o 
   2   4   0      175.13      146.89      9.44 o 
   4   4   0     8684.01     8513.77     68.61 o 
   6   4   0     1266.21     1289.81     25.70 o 
   8   4   0      184.79      221.98     13.18 o 
  10   4   0       58.00       23.22      5.65 o 
  12   4   0       34.70       27.14      8.59 o 
  14   4   0      335.96      353.65     32.76 o 
  16   4   0      332.61      338.01     33.33 o 
  18   4   0     1059.58      964.97     58.38 o 
  20   4   0       22.55       18.33      9.58 o 
  22   4   0      845.53      802.82     56.37 o 
  24   4   0      265.94      335.07     36.76 o 
   2   5   0     2907.26     2859.23     56.93 o 
   4   5   0      156.45      168.43     13.70 o 
   6   5   0     2672.91     2355.42     50.73 o 
   8   5   0      239.57      246.39     16.43 o 
  10   5   0      333.36      329.18     33.25 o 
  12   5   0      876.19      985.74     58.28 o 
  14   5   0       36.45       23.95      7.48 o 
  16   5   0     1640.46     1600.74     78.40 o 
  18   5   0      224.08      225.21     30.09 o 
  20   5   0      590.03      603.94     50.76 o 
  22   5   0       14.85       19.62     10.28 o 
   0   6   0    19452.01    20440.65    242.00 o 
   2   6   0      727.58      726.53     32.11 o 
   4   6   0     2093.30     2225.34     55.60 o 
   6   6   0      664.05      699.93     49.30 o 
   8   6   0        9.69        8.97      6.66 o 
  10   6   0      101.72      110.46     21.30 o 
  12   6   0      184.25      247.79     31.52 o 
  14   6   0      316.26      335.76     38.04 o 
  16   6   0      157.22      150.35     25.73 o 
  18   6   0      639.80      681.09     56.91 o 
   2   7   0        5.61       17.94     13.61 o 
   4   7   0      205.39      218.67     18.98 o 
   6   7   0     2458.40     2562.06    101.74 o 
   8   7   0      889.71      908.43     61.83 o 
  10   7   0      835.28      866.05     62.58 o 
  12   7   0      995.86     1014.32     68.44 o 
  14   7   0       62.12      104.13     22.07 o 
  16   7   0      107.17      124.72     25.15 o 
   0   8   0     2629.44     2620.69    102.05 o 
   2   8   0      122.81      135.64     21.53 o 
   4   8   0      702.16      738.88     57.62 o 
   6   8   0      473.61      501.95     48.68 o 
   8   8   0       84.16       85.62     20.59 o 
  10   8   0       47.41       44.76     15.15 o 
   3   0   1     2796.62     3024.73     27.57 o 
   4   0   1    30423.63    29762.42    255.20 o 
   5   0   1     6345.26     6345.39     69.89 o 
   6   0   1     2944.07     2556.51     23.87 o 
   7   0   1       20.63       51.51      3.68 o 
   8   0   1      752.80     1172.60     14.90 o 
   9   0   1       30.58       34.26      2.75 o 
  10   0   1       58.47       47.47      4.41 o 
  11   0   1     1761.40     1735.22     22.94 o 
  12   0   1      243.36      221.94      8.35 o 
  13   0   1     1621.67     1657.15     21.80 o 
  14   0   1     2848.63     2965.37     30.20 o 
  15   0   1      434.57      444.95     12.16 o 
  16   0   1     2344.54     2384.10     29.36 o 
  17   0   1     1923.45     1936.89     36.71 o 
  18   0   1      261.90      243.27     13.99 o 
  19   0   1      122.51      149.78     12.35 o 
  20   0   1     1375.56     1545.75     46.53 o 
  21   0   1      345.06      396.53     30.52 o 
  22   0   1       11.57        8.83      4.40 o 
  23   0   1        3.04       -2.06      5.15 o 
  24   0   1       22.88        4.10      5.59 o 
  25   0   1       92.29      107.79     18.39 o 
  26   0   1      196.29      223.15     25.81 o 
   0   1   1      341.24      223.06      8.28 o 
   1   1   1    13148.26    13543.90     64.89 o 
   2   1   1     2535.84     2753.35     21.03 o 
   3   1   1      424.85      553.78      8.04 o 
   4   1   1     1115.92     1108.03     13.22 o 
   5   1   1     5634.85     5975.73     49.00 o 
   6   1   1      901.79     1041.18      9.73 o 
   7   1   1       81.14       83.53      3.16 o 
   8   1   1       37.55       38.35      1.68 o 
   9   1   1      207.30      221.19      5.63 o 
  10   1   1     4869.73     4379.97     20.31 o 
  11   1   1       60.24       59.09      2.54 o 
  12   1   1     1721.76     1904.51     14.83 o 
  13   1   1      866.97      929.25     10.70 o 
  14   1   1     4173.15     3992.35     38.85 o 
  15   1   1       57.95       56.86      2.91 o 
  16   1   1       44.53       45.35      2.80 o 
  17   1   1      851.98      825.98     15.46 o 
  18   1   1      232.81      238.62     14.51 o 
  19   1   1      763.19      747.40     27.18 o 
  20   1   1      574.46      584.42     24.51 o 
  21   1   1       18.85       15.11      6.81 o 
  22   1   1       76.80       68.96      9.21 o 
  23   1   1      553.50      645.24     40.43 o 
  24   1   1       19.12       23.93      8.67 o 
  25   1   1       12.57        4.34      8.58 o 
  26   1   1       48.92       61.54     14.26 o 
   1   2   1       17.34        3.67      1.31 o 
   2   2   1      543.89      577.24      9.01 o 
   3   2   1      375.63      420.83      7.63 o 
   4   2   1    24392.26    24352.92    198.66 o 
   5   2   1     5260.88     5333.74     42.51 o 
   6   2   1      542.79      532.62      9.49 o 
   7   2   1     3401.13     3245.41     27.14 o 
   8   2   1     3289.19     3445.57     37.42 o 
   9   2   1       74.72       44.24      4.50 o 
  10   2   1     1601.74     1628.86     35.05 o 
  11   2   1     4645.01     4779.64     66.00 o 
  12   2   1      375.20      406.90     19.74 o 
  13   2   1     1462.33     1446.72     64.81 o 
  14   2   1     2218.91     2334.86     49.16 o 
  15   2   1       34.63       44.43     12.70 o 
  16   2   1       18.71       22.34      5.31 o 
  17   2   1     1124.97     1096.09     35.60 o 
  18   2   1      324.23      299.09     27.14 o 
  19   2   1       18.05       14.74      6.32 o 
  20   2   1      517.83      532.21     24.89 o 
  21   2   1       96.30      118.81     12.45 o 
  22   2   1      129.42      133.36     13.46 o 
  23   2   1        9.16        8.96      6.96 o 
  24   2   1      145.18      136.64     19.45 o 
  25   2   1      241.04      283.21     28.60 o 
  26   2   1      476.33      491.21     39.05 o 
   0   3   1      172.55      184.80      8.08 o 
   1   3   1        5.39        8.18      1.57 o 
   2   3   1        7.16        9.70      1.60 o 
   3   3   1     3495.01     3671.38     27.39 o 
   4   3   1       10.37       18.32      4.43 o 
   5   3   1     4749.65     4682.42     36.22 o 
   6   3   1     3345.93     3263.31     27.55 o 
   7   3   1      580.41      648.81     11.93 o 
   8   3   1      915.53     1007.48     17.25 o 
   9   3   1     5578.78     5822.47     36.83 o 
  10   3   1     2446.89     2175.97     20.29 o 
  11   3   1      690.03      661.78     11.19 o 
  12   3   1        7.43        5.98     18.55 o 
  13   3   1       81.22       98.59     11.10 o 
  14   3   1     2150.06     2059.37     51.58 o 
  15   3   1        4.88        3.38      3.18 o 
  16   3   1       28.73       44.80      7.47 o 
  17   3   1       65.49       72.08     12.74 o 
  18   3   1       20.05       29.53     11.09 o 
  19   3   1       55.32       71.74     12.26 o 
  20   3   1      812.91      784.58     49.69 o 
  21   3   1      125.71      124.48     20.92 o 
  22   3   1       12.03       18.75      8.46 o 
  23   3   1      667.77      704.49     49.21 o 
  24   3   1       55.82       57.84      9.21 o 
  25   3   1        3.21        0.54      6.83 o 
   1   4   1     1058.54     1055.50     22.06 o 
   2   4   1     1727.51     1592.50     24.12 o 
   3   4   1     2800.27     2855.38     32.21 o 
   4   4   1     6373.89     6644.56     48.55 o 
   5   4   1      262.65      241.22      9.15 o 
   6   4   1       28.05       41.77      3.82 o 
   7   4   1      160.77      157.97      7.10 o 
   8   4   1      423.14      514.95     12.40 o 
   9   4   1       75.01       90.82      5.06 o 
  10   4   1       46.73       43.00      3.50 o 
  11   4   1     1057.27     1020.06     23.26 o 
  12   4   1       90.83       90.43      6.09 o 
  13   4   1      213.15      195.02     14.94 o 
  14   4   1      722.80      696.25     32.72 o 
  15   4   1      543.98      534.58     29.28 o 
  16   4   1      308.04      305.57     22.46 o 
  17   4   1     1170.10     1202.36     44.95 o 
  18   4   1      217.81      221.35     19.67 o 
  19   4   1        3.00        7.98      5.11 o 
  20   4   1      625.68      597.92     47.10 o 
  21   4   1      178.29      207.37     28.88 o 
  22   4   1       34.91       49.76     14.99 o 
  23   4   1        5.39       -1.67      6.08 o 
  24   4   1       59.82       46.23     14.45 o 
   0   5   1      469.12      506.88     71.52 o 
   1   5   1     5012.93     5109.51     55.01 o 
   2   5   1      609.26      656.61     22.91 o 
   3   5   1      291.55      275.79     15.00 o 
   4   5   1      642.10      601.35     22.50 o 
   5   5   1     1570.24     1471.37     50.69 o 
   6   5   1        1.03        0.25      2.51 o 
   7   5   1      127.09      130.72     10.05 o 
   8   5   1      150.49      143.54      7.64 o 
   9   5   1        3.10        7.92      2.01 o 
  10   5   1      916.67      945.40     23.61 o 
  11   5   1       51.34       50.04      9.46 o 
  12   5   1      331.27      330.43     23.77 o 
  13   5   1      324.61      377.52     25.89 o 
  14   5   1     1663.25     1748.44     56.41 o 
  15   5   1       12.29       17.19      6.50 o 
  16   5   1       68.38       79.19     12.59 o 
  17   5   1      595.47      643.34     35.89 o 
  18   5   1      259.16      224.15     21.58 o 
  19   5   1      416.34      402.79     30.43 o 
  20   5   1      148.01      157.46     26.44 o 
  21   5   1       11.73       23.19     11.27 o 
  22   5   1       27.67        9.76      7.07 o 
   1   6   1      106.66      151.35     35.66 o 
   2   6   1     1477.04     1520.38     38.31 o 
   3   6   1       50.79       61.02      9.09 o 
   4   6   1     2744.00     2707.90     51.68 o 
   5   6   1     1338.73     1232.87     34.86 o 
   6   6   1       36.02       51.67      7.54 o 
   7   6   1      932.47      844.12     32.42 o 
   8   6   1       76.34       86.12      8.85 o 
   9   6   1        2.39        7.61      2.46 o 
  10   6   1        8.99        7.50      4.60 o 
  11   6   1      942.00      978.08     43.68 o 
  12   6   1       20.47       23.45      7.07 o 
  13   6   1      577.69      613.66     61.08 o 
  14   6   1      415.29      392.82     29.13 o 
  15   6   1       23.22       29.07      9.23 o 
  16   6   1      273.68      301.02     25.95 o 
  17   6   1      252.29      245.46     23.84 o 
  18   6   1       73.87       65.13     11.69 o 
  19   6   1        4.49       10.51      9.53 o 
   0   7   1      117.40      134.77     21.96 o 
   1   7   1      513.76      472.84     28.42 o 
   2   7   1      104.93      112.46     11.57 o 
   3   7   1      120.00      124.84     12.00 o 
   4   7   1      122.49      135.90     12.80 o 
   5   7   1      666.30      674.19     28.21 o 
   6   7   1       99.86      102.90     11.01 o 
   7   7   1        0.01        2.29      3.53 o 
   8   7   1      491.14      525.01     33.38 o 
   9   7   1      340.59      372.76     28.69 o 
  10   7   1      837.67      839.68     43.49 o 
  11   7   1        6.28       12.86      6.50 o 
  12   7   1        0.23       12.77      6.55 o 
  13   7   1      112.26      124.34     21.88 o 
  14   7   1      374.38      374.34     30.41 o 
  15   7   1        3.33        5.54      5.82 o 
  16   7   1       25.19       36.59     10.52 o 
   1   8   1       31.61       78.32     20.90 o 
   2   8   1      219.29      221.72     21.34 o 
   3   8   1       75.74      110.62     15.45 o 
   4   8   1      889.74     1012.46     48.68 o 
   5   8   1      152.58      163.50     18.11 o 
   6   8   1       10.73       17.33     12.61 o 
   7   8   1      291.37      318.14     39.75 o 
   8   8   1      204.08      270.36     36.40 o 
   9   8   1       11.74        7.75      6.59 o 
  10   8   1       27.54        2.01      9.09 o 
   0   0   2    16409.31    17604.12    113.81 o 
   1   0   2      293.38      666.49    391.50 o 
   2   0   2     3893.76     3977.82     33.55 o 
   3   0   2     7179.16     6729.74     36.03 o 
   4   0   2      566.90      766.61     15.82 o 
   5   0   2      210.71      342.23     10.11 o 
   6   0   2      359.71      484.70     12.35 o 
   7   0   2      925.88     1045.94     17.45 o 
   8   0   2        9.53       14.73      2.84 o 
   9   0   2     9414.22     9123.40     74.45 o 
  10   0   2       89.98      128.22      8.62 o 
  11   0   2     2356.54     2352.42     29.46 o 
  12   0   2     1707.87     1900.70     27.35 o 
  13   0   2     3484.36     3268.56     37.36 o 
  14   0   2       60.98       62.61      7.44 o 
  15   0   2     4955.69     5105.12     49.37 o 
  16   0   2      101.14      102.92      7.36 o 
  17   0   2      354.45      329.55     13.24 o 
  18   0   2       84.79      112.58     12.20 o 
  19   0   2      852.90      800.65     36.62 o 
  20   0   2      304.46      301.17     16.95 o 
  21   0   2       19.99       25.13      7.35 o 
  22   0   2       63.50       67.73     13.10 o 
  23   0   2      185.67      168.79     20.96 o 
  24   0   2       41.60       51.83     12.49 o 
  25   0   2       35.06       39.57     11.72 o 
  26   0   2        9.87       33.33     17.60 o 
   1   1   2     8184.41     8147.64    131.33 o 
   2   1   2     3105.02     3168.24     37.94 o 
   3   1   2    20241.13    20789.10    104.64 o 
   4   1   2     1835.42     1775.72     21.36 o 
   5   1   2      361.60      422.59      9.16 o 
   6   1   2      868.42      926.33     11.80 o 
   7   1   2     1985.00     2121.92     18.36 o 
   8   1   2       90.34      105.16      4.62 o 
   9   1   2      579.63      559.69     11.46 o 
  10   1   2      263.86      313.90      8.90 o 
  11   1   2     1679.88     1615.08     17.42 o 
  12   1   2       29.59       30.84      2.37 o 
  13   1   2       67.02       77.27      4.05 o 
  14   1   2        7.48       10.41      1.73 o 
  15   1   2     1743.24     1605.01     18.52 o 
  16   1   2       31.42       38.62      3.05 o 
  17   1   2     1053.64     1050.70     21.46 o 
  18   1   2        0.02        7.10      2.57 o 
  19   1   2     1808.77     1838.34     30.16 o 
  20   1   2        1.74       13.48      6.43 o 
  21   1   2      707.68      713.76     28.65 o 
  22   1   2       55.51       40.70      7.23 o 
  23   1   2        1.10       -6.16      6.16 o 
  24   1   2       40.46       68.81     13.80 o 
  25   1   2      332.96      381.92     33.41 o 
  26   1   2        9.32        9.05      5.69 o 
   0   2   2    20264.19    20861.93    256.89 o 
   1   2   2       89.34       70.20      6.85 o 
   2   2   2     4406.26     4912.34     38.34 o 
   3   2   2       21.46        3.86      2.17 o 
   4   2   2      727.18      731.74     15.55 o 
   5   2   2     2056.32     1956.66     22.21 o 
   6   2   2     3241.34     3612.51     49.22 o 
   7   2   2      216.99      175.82      6.28 o 
   8   2   2     1325.90     1287.67     18.59 o 
   9   2   2    14795.65    14175.10    145.16 o 
  10   2   2     2702.69     2749.10     28.19 o 
  11   2   2      321.13      333.37     11.52 o 
  12   2   2      487.83      451.84      7.99 o 
  13   2   2     4407.84     4258.28     49.22 o 
  14   2   2      440.16      432.80     55.43 o 
  15   2   2     2652.36     2467.59     72.32 o 
  16   2   2      240.65      230.58     11.44 o 
  17   2   2        2.14       11.50      6.15 o 
  18   2   2        1.07        2.14      4.18 o 
  19   2   2      511.50      471.79     26.78 o 
  20   2   2       40.92       30.45      5.83 o 
  21   2   2       40.84       38.68      7.23 o 
  22   2   2        0.79        4.86      3.56 o 
  23   2   2      257.39      276.94     19.43 o 
  24   2   2       16.58       24.27      7.63 o 
  25   2   2       57.99       47.55     11.34 o 
   1   3   2      227.20      186.08      7.13 o 
   2   3   2     3426.34     3351.24     29.74 o 
   3   3   2     3823.24     3670.22     36.81 o 
   4   3   2       49.28       36.87      3.96 o 
   5   3   2     2012.71     2111.25     26.76 o 
   6   3   2      174.65      185.45     16.51 o 
   7   3   2     9610.80     9979.91     65.36 o 
   8   3   2      438.41      417.35     10.90 o 
   9   3   2      945.56      866.71     14.87 o 
  10   3   2       23.14       21.39      2.87 o 
  11   3   2     2616.72     2494.45     33.62 o 
  12   3   2       77.71       84.27      3.79 o 
  13   3   2        4.18        4.44      4.94 o 
  14   3   2       48.19       35.96      3.15 o 
  15   3   2      131.45       99.16     14.55 o 
  16   3   2       37.14       47.45     11.70 o 
  17   3   2       55.14       67.66     14.76 o 
  18   3   2        0.68       12.09      6.83 o 
  19   3   2     1054.77     1102.25     59.90 o 
  20   3   2        5.06       22.62      9.39 o 
  21   3   2      583.22      557.11     43.96 o 
  22   3   2        0.46        7.66      7.75 o 
  23   3   2        3.12        5.31      3.54 o 
  24   3   2       29.02       45.70      9.06 o 
  25   3   2      617.20      656.67     60.39 o 
   0   4   2     4386.29     4454.23     95.50 o 
   1   4   2     1222.81     1229.69     55.19 o 
   2   4   2       72.78       75.54      8.88 o 
   3   4   2      277.31      233.17     15.39 o 
   4   4   2        0.38        3.82      1.93 o 
   5   4   2      545.42      565.26     15.83 o 
   6   4   2        5.48       10.65      2.25 o 
   7   4   2       33.23       42.78      4.22 o 
   8   4   2      135.20      168.16      9.64 o 
   9   4   2     2878.53     2807.49     37.79 o 
  10   4   2      568.17      581.33     13.82 o 
  11   4   2      133.76      135.20      6.23 o 
  12   4   2       14.05       18.65      2.68 o 
  13   4   2     2703.55     2659.17     43.14 o 
  14   4   2       87.59       93.29      7.80 o 
  15   4   2     2097.40     2097.41     83.91 o 
  16   4   2        0.92        9.10      6.49 o 
  17   4   2       91.63       84.86     17.63 o 
  18   4   2        6.19       31.57     12.00 o 
  19   4   2      665.74      655.14     49.87 o 
  20   4   2       18.78       12.74      8.17 o 
  21   4   2       19.22       20.91      9.94 o 
  22   4   2        7.90       -0.24      4.75 o 
  23   4   2       86.41       65.78     16.91 o 
   1   5   2     2322.56     2366.81     54.83 o 
   2   5   2      438.19      517.35     25.54 o 
   3   5   2     5522.83     5564.46     83.15 o 
   4   5   2     1052.96     1087.96     36.57 o 
   5   5   2        8.84        7.47      4.21 o 
   6   5   2       13.79       11.47      4.05 o 
   7   5   2      336.10      359.17     20.30 o 
   8   5   2        0.40        2.35     17.59 o 
   9   5   2      206.11      200.23     11.48 o 
  10   5   2       77.82       82.09      9.85 o 
  11   5   2      145.49      151.66     12.04 o 
  12   5   2       24.75       28.60     12.01 o 
  13   5   2        1.97        0.38      6.17 o 
  14   5   2      160.36      150.94     23.95 o 
  15   5   2      808.10      864.14     58.48 o 
  16   5   2        2.53        0.57      4.07 o 
  17   5   2      473.72      489.00     45.62 o 
  18   5   2        0.11        7.01      8.47 o 
  19   5   2      800.91      891.53     62.28 o 
  20   5   2        0.28       29.09     12.69 o 
  21   5   2      394.01      361.52     40.98 o 
   0   6   2      992.11      977.68     54.53 o 
   1   6   2       18.79       12.14      4.54 o 
   2   6   2        1.95        0.47      2.69 o 
   3   6   2      739.01      733.51     35.45 o 
   4   6   2        2.61        5.38      3.83 o 
   5   6   2      262.14      246.22     18.99 o 
   6   6   2        0.85        0.85      3.06 o 
   7   6   2      358.22      353.28     22.22 o 
   8   6   2       99.61      128.53     13.52 o 
   9   6   2     2737.39     2592.63     58.76 o 
  10   6   2      142.44      163.93     26.40 o 
  11   6   2      540.18      492.37     45.35 o 
  12   6   2       21.32       33.75     13.66 o 
  13   6   2      737.88      813.57     59.60 o 
  14   6   2       65.12       82.07     19.96 o 
  15   6   2      993.36      927.63     64.99 o 
  16   6   2       14.21        9.02      8.71 o 
  17   6   2        5.65       22.41     11.37 o 
  18   6   2        1.11       -5.71      7.01 o 
  19   6   2      139.84      154.45     28.49 o 
   1   7   2      313.38      322.21     24.14 o 
   2   7   2      114.32      143.27     16.37 o 
   3   7   2     1479.15     1564.04     52.65 o 
   4   7   2       36.39       32.13     12.75 o 
   5   7   2       11.67        7.25      4.62 o 
   6   7   2       96.34       91.93     13.32 o 
   7   7   2      670.40      690.84     42.78 o 
   8   7   2        3.87       -0.24      5.65 o 
   9   7   2       75.78       53.18     15.98 o 
  10   7   2        0.66        9.73      7.52 o 
  11   7   2      224.73      210.79     31.53 o 
  12   7   2       30.23       36.40     13.13 o 
  13   7   2        6.81       14.31      9.71 o 
  14   7   2       46.63       53.28     17.30 o 
  15   7   2      173.33      161.26     29.56 o 
   0   8   2      274.64      283.90     34.16 o 
   1   8   2        5.68        4.59      6.64 o 
   2   8   2      100.26      165.44     50.65 o 
   3   8   2       47.95       37.61      9.29 o 
   4   8   2       12.10       19.61      7.06 o 
   5   8   2      140.92      161.30     18.19 o 
   6   8   2       52.27       60.75     18.70 o 
   7   8   2       62.61       72.54     19.55 o 
   8   8   2       58.08      107.75     23.83 o 
   9   8   2      922.35     1026.74     73.36 o 
  10   8   2      106.71      137.31     28.00 o 
   1   0   3      667.08      695.69     24.52 o 
   2   0   3     5626.03     5615.83     49.28 o 
   3   0   3       50.12      119.40      6.70 o 
   4   0   3    12427.72    14561.05    128.27 o 
   5   0   3    14458.48    14509.59     65.85 o 
   6   0   3       26.32       71.39      6.54 o 
   7   0   3      413.22      357.55     10.80 o 
   8   0   3     2182.41     2234.53     48.32 o 
   9   0   3        4.47       26.45      3.62 o 
  10   0   3      486.94      470.80     14.18 o 
  11   0   3     4874.92     4671.94     46.05 o 
  12   0   3      182.53      268.42     11.84 o 
  13   0   3     4210.32     4098.90     39.55 o 
  14   0   3      357.22      358.94     11.95 o 
  15   0   3       24.31       40.57      5.26 o 
  16   0   3     2207.19     2247.58     35.59 o 
  17   0   3     1628.87     1495.73     54.34 o 
  18   0   3      504.55      486.50     21.39 o 
  19   0   3        3.28        0.00      7.99 o 
  20   0   3      585.78      600.86     24.93 o 
  21   0   3       72.12      103.03     16.06 o 
  22   0   3      433.79      411.24     31.77 o 
  23   0   3       63.72       84.89     23.25 o 
  24   0   3       33.36       58.54     18.99 o 
  25   0   3        3.17       13.46     12.21 o 
   0   1   3      847.74     1021.13     35.54 o 
   1   1   3     3092.66     3008.82     35.24 o 
   2   1   3      230.02      193.80      6.85 o 
   3   1   3     2343.33     2550.32     28.40 o 
   4   1   3      303.02      420.53     15.98 o 
   5   1   3     4680.27     4231.07     36.99 o 
   6   1   3      382.57      345.97      9.35 o 
   7   1   3       16.18       16.68      2.26 o 
   8   1   3     2610.97     2577.71     26.95 o 
   9   1   3     1231.58     1251.86     20.34 o 
  10   1   3     3954.08     3965.23     32.03 o 
  11   1   3       99.49      112.75     11.92 o 
  12   1   3      837.31      822.37     23.05 o 
  13   1   3      670.99      698.39     15.41 o 
  14   1   3     2438.19     2581.47     28.67 o 
  15   1   3      298.93      363.28     10.92 o 
  16   1   3       11.61        8.35      3.01 o 
  17   1   3     1176.90     1139.20     24.29 o 
  18   1   3      535.34      558.98     17.49 o 
  19   1   3        1.13        8.07      2.56 o 
  20   1   3        0.73       -0.23      3.01 o 
  21   1   3       79.89       83.24     10.15 o 
  22   1   3      181.85      152.25     13.80 o 
  23   1   3      277.48      305.63     27.78 o 
  24   1   3      108.96      120.31     18.30 o 
  25   1   3       31.47       24.92     15.90 o 
  26   1   3       32.21       42.12     16.68 o 
   1   2   3     3482.38     3327.31     50.92 o 
   2   2   3      549.34      669.26     16.06 o 
   3   2   3     1298.55     1323.57     22.55 o 
   4   2   3     1130.51     1268.10     21.95 o 
   5   2   3       48.30       25.20      3.64 o 
   6   2   3     7917.60     8137.17     65.46 o 
   7   2   3     1464.46     1240.00     30.67 o 
   8   2   3     4780.10     4470.84     75.80 o 
   9   2   3      226.58      231.80     11.57 o 
  10   2   3      115.30      121.08      9.26 o 
  11   2   3     6076.39     5932.50     70.13 o 
  12   2   3     2211.37     2207.42     72.93 o 
  13   2   3      177.03      145.62     11.01 o 
  14   2   3      990.72      961.86     28.39 o 
  15   2   3      186.94      169.70      8.21 o 
  16   2   3      471.74      443.26     19.37 o 
  17   2   3      899.17      768.58     25.02 o 
  18   2   3       69.96       73.54     14.98 o 
  19   2   3      161.00      172.29     14.77 o 
  20   2   3      615.13      562.66     26.30 o 
  21   2   3        2.57        1.13      3.48 o 
  22   2   3       21.73       20.18      5.33 o 
  23   2   3       22.18       22.26      6.04 o 
  24   2   3      245.20      266.80     27.13 o 
  25   2   3       33.29       38.93     13.77 o 
   0   3   3     5323.52     5199.28     99.91 o 
   1   3   3     2479.97     2312.71     38.05 o 
   2   3   3       62.13      123.01      8.86 o 
   3   3   3       72.22      137.47     16.89 o 
   4   3   3      431.35      464.82     24.25 o 
   5   3   3     5259.34     4990.46     53.30 o 
   6   3   3      133.20      189.16     10.39 o 
   7   3   3      921.00      922.94     22.05 o 
   8   3   3      538.07      539.82     16.59 o 
   9   3   3     1268.87     1242.53     31.35 o 
  10   3   3     1070.30     1148.00     23.93 o 
  11   3   3      140.74      154.22      8.63 o 
  12   3   3      813.59      777.85     21.91 o 
  13   3   3      505.88      530.05     19.98 o 
  14   3   3     2493.71     2269.25     73.69 o 
  15   3   3     1068.89     1167.81     30.94 o 
  16   3   3        0.27        9.48      5.44 o 
  17   3   3      803.14      832.37     52.27 o 
  18   3   3      631.96      621.60     45.48 o 
  19   3   3       16.39        9.12      6.44 o 
  20   3   3        1.74        6.14      5.82 o 
  21   3   3        0.18       -0.21      3.20 o 
  22   3   3       95.58      104.64     16.82 o 
  23   3   3      429.45      426.53     25.48 o 
  24   3   3       19.83       31.85      6.98 o 
   1   4   3      272.47      284.68     18.18 o 
   2   4   3     1126.94     1030.99     34.38 o 
   3   4   3        1.14        2.40      2.46 o 
   4   4   3       33.70       32.34      6.53 o 
   5   4   3     1888.30     1867.60     45.15 o 
   6   4   3     1766.64     1927.12     61.78 o 
   7   4   3      587.55      537.27     23.92 o 
   8   4   3     2048.55     1891.56     34.57 o 
   9   4   3      107.03      115.17      7.08 o 
  10   4   3      134.01      147.98      7.89 o 
  11   4   3     2950.30     2770.60     32.38 o 
  12   4   3      692.79      685.34     18.75 o 
  13   4   3     1230.69     1190.13     38.34 o 
  14   4   3       22.19       37.85      7.80 o 
  15   4   3       22.77       36.74     12.35 o 
  16   4   3      436.90      481.22     42.05 o 
  17   4   3      730.61      619.90     48.38 o 
  18   4   3       43.07       77.06     17.54 o 
  19   4   3       44.23       47.89     14.72 o 
  20   4   3      386.14      351.20     38.06 o 
  21   4   3       18.54       36.60     12.85 o 
  22   4   3       97.63      102.29     21.59 o 
  23   4   3       15.26       10.49      6.17 o 
   0   5   3      953.89     1072.81     54.72 o 
   1   5   3     1076.31     1073.64     38.63 o 
   2   5   3      101.27      122.64     13.11 o 
   3   5   3      949.71      931.09     35.39 o 
   4   5   3      313.89      366.65     22.20 o 
   5   5   3      884.37      757.74     31.71 o 
   6   5   3      495.56      442.86     24.07 o 
   7   5   3        3.33       14.48      4.82 o 
   8   5   3      606.81      595.76     27.22 o 
   9   5   3      141.68      136.59     13.14 o 
  10   5   3      800.55      753.74     29.42 o 
  11   5   3      141.74      155.15     13.01 o 
  12   5   3      543.49      448.78     41.69 o 
  13   5   3       81.98       96.84     19.82 o 
  14   5   3      738.97      759.81     55.04 o 
  15   5   3       19.85       19.06      9.25 o 
  16   5   3       24.14       10.86      7.91 o 
  17   5   3      484.01      512.89     47.47 o 
  18   5   3      252.91      250.66     34.35 o 
  19   5   3        1.00       11.90      8.79 o 
  20   5   3       16.97        7.70      3.96 o 
  21   5   3      117.57      113.38     23.54 o 
   1   6   3       20.42        8.61     10.39 o 
   2   6   3      925.64      833.11     36.41 o 
   3   6   3        2.67        1.75      3.44 o 
   4   6   3      374.81      393.65     25.07 o 
   5   6   3      642.97      639.38     31.57 o 
   6   6   3      256.87      273.10     20.73 o 
   7   6   3      285.09      244.35     19.19 o 
   8   6   3      352.69      346.00     22.79 o 
   9   6   3       24.37       46.27     13.53 o 
  10   6   3      137.47      171.86     26.61 o 
  11   6   3      968.68      934.38     63.40 o 
  12   6   3      186.06      298.28     37.17 o 
  13   6   3      445.37      442.65     44.46 o 
  14   6   3       11.44       -0.87      4.49 o 
  15   6   3       43.31      104.96     23.62 o 
  16   6   3      396.24      432.00     46.00 o 
  17   6   3      308.32      331.29     41.05 o 
  18   6   3       67.54      106.62     24.38 o 
   0   7   3      119.16      134.41     23.16 o 
   1   7   3      654.97      624.23     34.15 o 
   2   7   3       59.48       62.83     12.33 o 
   3   7   3        2.94        9.67      5.07 o 
   4   7   3      373.82      347.76     25.64 o 
   5   7   3      719.41      718.04     36.23 o 
   6   7   3        9.15        9.79     16.36 o 
   7   7   3      217.18      210.66     19.41 o 
   8   7   3      580.58      592.46     52.82 o 
   9   7   3       59.14       51.80     16.56 o 
  10   7   3      646.49      683.25     57.54 o 
  11   7   3       23.41       31.58     14.43 o 
  12   7   3       14.98       18.45     11.62 o 
  13   7   3       90.55       76.48     20.08 o 
  14   7   3      338.71      397.26     46.30 o 
   1   8   3       40.47       50.22     10.59 o 
   2   8   3      215.73      193.70     20.32 o 
   3   8   3        1.32        4.35      3.23 o 
   4   8   3        3.43       11.60      6.28 o 
   5   8   3       73.85       66.21     12.01 o 
   6   8   3      365.92      371.03     43.63 o 
   7   8   3      203.23      226.37     34.65 o 
   8   8   3      210.35      203.55     33.12 o 
   9   8   3       47.00       62.89     19.03 o 
   0   0   4     7313.12     7158.90    105.83 o 
   1   0   4     1720.04     1622.45     30.48 o 
   2   0   4       32.06       74.76     22.38 o 
   3   0   4     2885.18     3003.91     43.39 o 
   4   0   4     2409.94     2034.59     34.52 o 
   5   0   4    12829.88    13227.70     83.18 o 
   6   0   4     2937.24     3162.77     56.28 o 
   7   0   4     1089.31     1243.96     38.04 o 
   8   0   4      964.32      862.78     29.02 o 
   9   0   4      974.63     1016.77     30.57 o 
  10   0   4     1653.85     1679.93     32.11 o 
  11   0   4      722.61      768.64     22.78 o 
  12   0   4      651.51      658.42     21.88 o 
  13   0   4      239.99      270.53     14.55 o 
  14   0   4     2035.20     1936.81     40.18 o 
  15   0   4     2834.14     2713.56     48.90 o 
  16   0   4      762.04      809.51     27.48 o 
  17   0   4      589.18      611.03     24.37 o 
  18   0   4      545.01      546.03     23.70 o 
  19   0   4        3.67       13.16      5.65 o 
  20   0   4       21.71       25.00      7.16 o 
  21   0   4       24.97       48.29     18.14 o 
  22   0   4      310.25      337.45     43.51 o 
  23   0   4      136.99      136.34     29.01 o 
  24   0   4      181.51      219.15     37.80 o 
  25   0   4      102.72      103.63     27.91 o 
   1   1   4        2.69       24.05      2.96 o 
   2   1   4     2831.40     2911.32     36.23 o 
   3   1   4      314.41      287.78     11.74 o 
   4   1   4      194.45      176.86      7.52 o 
   5   1   4     3059.74     3279.17     66.62 o 
   6   1   4    10042.46     9353.40     51.94 o 
   7   1   4      365.66      331.70     10.15 o 
   8   1   4     1449.10     1358.78     22.87 o 
   9   1   4       33.37       20.11      4.55 o 
  10   1   4     2555.11     2576.34     37.73 o 
  11   1   4     1836.23     1842.37     34.58 o 
  12   1   4     3511.59     3458.97     36.93 o 
  13   1   4      231.74      212.14      8.76 o 
  14   1   4      131.41      125.66      6.86 o 
  15   1   4     1317.06     1289.29     20.17 o 
  16   1   4      857.18      819.39     18.22 o 
  17   1   4        0.41        7.64      4.06 o 
  18   1   4      325.49      336.30     15.37 o 
  19   1   4      214.53      229.36     12.94 o 
  20   1   4      178.72      164.85     14.37 o 
  21   1   4        7.04       17.90      5.37 o 
  22   1   4       33.21       19.23      5.80 o 
  23   1   4        1.01        7.10      7.50 o 
  24   1   4       95.89      107.45     17.42 o 
  25   1   4        0.98       -5.90      5.90 o 
   0   2   4     5145.27     5456.51    101.61 o 
   1   2   4     1699.17     1805.88     33.58 o 
   2   2   4       23.93        4.56      2.50 o 
   3   2   4      409.54      497.36     17.33 o 
   4   2   4     2872.50     2734.35     40.48 o 
   5   2   4     3726.19     3611.99     46.86 o 
   6   2   4     2964.69     2705.07     78.73 o 
   7   2   4        0.58        6.58      2.76 o 
   8   2   4      769.60      621.14     24.94 o 
   9   2   4        6.92       17.04      3.56 o 
  10   2   4     1447.57     1447.00     31.41 o 
  11   2   4       27.25       48.22      7.36 o 
  12   2   4      183.67      245.36     26.11 o 
  13   2   4       10.06       49.37     13.82 o 
  14   2   4      748.88      718.21     27.84 o 
  15   2   4      373.40      402.34     20.97 o 
  16   2   4      945.82      950.76     32.31 o 
  17   2   4      718.00      742.85     24.25 o 
  18   2   4      707.77      651.99     32.13 o 
  19   2   4        0.25        1.13      2.41 o 
  20   2   4       22.86       24.53      5.55 o 
  21   2   4      347.42      298.14     20.11 o 
  22   2   4      483.25      515.27     27.07 o 
  23   2   4       10.09        7.39      7.78 o 
  24   2   4      283.27      268.66     27.51 o 
   1   3   4       44.28       51.40      7.94 o 
   2   3   4     3892.37     3763.04     64.37 o 
   3   3   4     1164.29     1266.31     37.53 o 
   4   3   4     1112.83     1093.73     34.79 o 
   5   3   4      890.92      844.47     30.49 o 
   6   3   4     2348.60     2249.77     38.58 o 
   7   3   4      736.18      692.22     21.19 o 
   8   3   4      169.48      205.92     11.46 o 
   9   3   4       49.49       66.83      8.61 o 
  10   3   4     2022.73     2103.06     36.87 o 
  11   3   4     1130.51     1212.22     31.61 o 
  12   3   4     1870.45     1903.45     34.62 o 
  13   3   4     2396.52     2344.71     37.85 o 
  14   3   4        3.02       10.18      4.31 o 
  15   3   4      125.40      158.53     23.29 o 
  16   3   4     1177.81     1035.55     55.51 o 
  17   3   4        3.77       19.73      8.41 o 
  18   3   4      455.23      430.24     39.38 o 
  19   3   4        8.37       10.84      6.94 o 
  20   3   4      126.84      110.17     20.56 o 
  21   3   4       91.89       97.46     14.27 o 
  22   3   4       50.77       45.06      8.54 o 
  23   3   4       90.02      100.74     12.78 o 
   0   4   4     2051.08     1998.26     71.83 o 
   1   4   4     2111.91     2181.20     53.25 o 
   2   4   4        4.68       77.51     52.50 o 
   3   4   4      379.28      332.63     20.79 o 
   4   4   4     1793.72     1816.42     48.27 o 
   5   4   4     2501.23     2557.16     69.85 o 
   6   4   4     1107.94     1074.26     36.73 o 
   7   4   4      692.10      662.04     28.53 o 
   8   4   4      622.66      584.75     30.16 o 
   9   4   4       27.16       38.84     12.47 o 
  10   4   4     1348.38     1226.91     28.91 o 
  11   4   4      345.34      315.29     32.43 o 
  12   4   4       66.99       58.00      6.42 o 
  13   4   4      116.72      115.23     12.00 o 
  14   4   4      526.59      505.20     24.58 o 
  15   4   4      750.88      767.27     54.72 o 
  16   4   4      386.50      396.99     39.82 o 
  17   4   4      602.26      574.12     48.30 o 
  18   4   4      297.95      303.10     35.70 o 
  19   4   4       37.76       53.99     15.66 o 
  20   4   4        2.52        4.46      3.80 o 
  21   4   4       20.58        3.78      3.94 o 
  22   4   4      290.88      274.35     35.15 o 
   1   5   4       63.18       54.63      8.91 o 
   2   5   4      582.55      606.11     29.88 o 
   3   5   4      105.34       90.86     11.55 o 
   4   5   4        8.28       19.19      6.80 o 
   5   5   4      967.28      864.93     35.53 o 
   6   5   4     2781.52     2706.32     76.19 o 
   7   5   4      172.13      199.22     27.10 o 
   8   5   4      490.44      438.35     24.65 o 
   9   5   4       26.47       32.94      7.39 o 
  10   5   4      952.04      934.53     35.82 o 
  11   5   4      755.26      803.86     56.83 o 
  12   5   4     1564.04     1576.04     80.14 o 
  13   5   4        1.00       12.01      9.27 o 
  14   5   4       57.51       67.92     17.14 o 
  15   5   4      406.25      449.84     45.06 o 
  16   5   4      340.39      330.61     39.02 o 
  17   5   4        3.36        6.28      9.24 o 
  18   5   4      124.95      138.88     25.99 o 
  19   5   4      148.99      181.58     29.78 o 
  20   5   4       52.80       46.18     16.35 o 
   0   6   4     1738.03     1718.27     76.90 o 
   1   6   4      107.00      145.27     16.33 o 
   2   6   4      166.60      175.82     17.47 o 
   3   6   4        2.60        2.77      4.27 o 
   4   6   4      593.05      578.52     31.41 o 
   5   6   4      867.47      944.41     48.90 o 
   6   6   4      680.77      615.17     32.30 o 
   7   6   4       39.23       51.40      9.32 o 
   8   6   4       65.66       89.15     13.01 o 
   9   6   4      107.04      116.05     29.21 o 
  10   6   4      200.75      215.42     31.27 o 
  11   6   4        1.65       -1.12      6.06 o 
  12   6   4      132.95      131.52     24.76 o 
  13   6   4        0.13       16.67     11.39 o 
  14   6   4      289.50      318.18     39.73 o 
  15   6   4      266.98      217.51     33.59 o 
  16   6   4      159.87      130.05     26.32 o 
  17   6   4      100.91      115.58     25.54 o 
   1   7   4        5.16        7.45      7.15 o 
   2   7   4      346.54      342.76     26.17 o 
   3   7   4       26.86       35.51      8.84 o 
   4   7   4       10.68       18.67      6.82 o 
   5   7   4       50.71       44.64      9.76 o 
   6   7   4      721.40      671.47     36.14 o 
   7   7   4       20.42       22.87     12.58 o 
   8   7   4      134.64      171.20     28.88 o 
   9   7   4        5.03        3.39      7.89 o 
  10   7   4      310.04      397.62     45.40 o 
  11   7   4      217.49      279.16     38.38 o 
  12   7   4      444.53      434.58     48.66 o 
  13   7   4      250.14      242.57     36.71 o 
   0   8   4      436.65      471.93     47.05 o 
   1   8   4      219.16      273.03     25.14 o 
   2   8   4       19.79       13.45      5.91 o 
   3   8   4       10.08       24.51      8.27 o 
   4   8   4      286.64      257.19     23.93 o 
   5   8   4      168.03      172.91     30.97 o 
   6   8   4      228.76      206.97     33.40 o 
   7   8   4       30.08       34.85     13.36 o 
   1   0   5     2365.67     2149.46     45.88 o 
   2   0   5     3631.67     3692.95     41.77 o 
   3   0   5      696.36      730.58     39.67 o 
   4   0   5      292.20      264.07     14.79 o 
   5   0   5      360.67      382.85     18.67 o 
   6   0   5     3395.14     3729.46     80.95 o 
   7   0   5     5919.27     6208.74    110.70 o 
   8   0   5      138.72      128.30     17.47 o 
   9   0   5      428.09      335.18     19.90 o 
  10   0   5      244.64      219.73     16.81 o 
  11   0   5      706.38      771.38     31.60 o 
  12   0   5       20.08       18.13      5.47 o 
  13   0   5        3.94        6.27     10.60 o 
  14   0   5      513.44      527.82     28.30 o 
  15   0   5      264.74      284.32     21.02 o 
  16   0   5        2.46        6.80     12.31 o 
  17   0   5       12.69       46.66      8.92 o 
  18   0   5        7.64       23.65      6.34 o 
  19   0   5      187.29      192.11     18.76 o 
  20   0   5      435.12      481.65     29.85 o 
  21   0   5      617.13      592.79     57.39 o 
  22   0   5        4.01        2.76      6.27 o 
  23   0   5       16.16       44.06     19.44 o 
  24   0   5      127.67      181.19     35.29 o 
   0   1   5       84.97       82.77      8.26 o 
   1   1   5     3125.70     3299.61     41.71 o 
   2   1   5     1314.41     1083.79     34.82 o 
   3   1   5        7.51       13.77      7.07 o 
   4   1   5        5.85        2.44      1.60 o 
   5   1   5     1198.14     1238.91     20.24 o 
   6   1   5      138.77      130.62      6.85 o 
   7   1   5        6.72        9.28      2.19 o 
   8   1   5     1662.70     1588.87     25.13 o 
   9   1   5      613.95      587.04     24.53 o 
  10   1   5      537.28      492.87     16.96 o 
  11   1   5       10.21       15.89      2.99 o 
  12   1   5        7.52        5.22      3.16 o 
  13   1   5      452.18      424.75     14.03 o 
  14   1   5     1412.25     1414.27     26.21 o 
  15   1   5     1368.15     1328.59     25.87 o 
  16   1   5      121.16      142.47      8.70 o 
  17   1   5        3.70        2.72      1.78 o 
  18   1   5        1.42        9.90      3.81 o 
  19   1   5     1113.97     1066.00     29.47 o 
  20   1   5       99.30      115.69     12.14 o 
  21   1   5        8.28       10.77      4.73 o 
  22   1   5       10.84        7.61      3.73 o 
  23   1   5      293.65      339.01     45.54 o 
  24   1   5        1.94       15.33     11.79 o 
   1   2   5     7410.50     7614.81     93.34 o 
   2   2   5     5515.59     5601.93     80.22 o 
   3   2   5     3200.96     3135.66     55.63 o 
   4   2   5     2971.61     2964.35     90.66 o 
   5   2   5      162.98      146.91     19.56 o 
   6   2   5       38.27       49.04      7.76 o 
   7   2   5      332.57      325.91     19.55 o 
   8   2   5        9.72        4.30      6.21 o 
   9   2   5      149.69      177.96     11.30 o 
  10   2   5      169.51      162.07     11.01 o 
  11   2   5        5.94        3.28      2.34 o 
  12   2   5      681.81      767.18     39.70 o 
  13   2   5       63.77       51.13     12.93 o 
  14   2   5      131.86      127.49     19.89 o 
  15   2   5      831.76      851.31     33.69 o 
  16   2   5      123.80      124.30     10.70 o 
  17   2   5      461.77      430.03     17.89 o 
  18   2   5        6.58       11.65      4.13 o 
  19   2   5      518.67      515.77     25.52 o 
  20   2   5      617.51      632.51     29.07 o 
  21   2   5      553.17      517.27     27.00 o 
  22   2   5      164.58      186.50     20.95 o 
  23   2   5        0.92       -2.07      5.65 o 
   0   3   5       57.02       41.58     11.43 o 
   1   3   5      981.27      952.54     35.15 o 
   2   3   5      349.14      323.54     20.39 o 
   3   3   5     1386.46     1355.00     44.39 o 
   4   3   5       15.30       19.98      5.44 o 
   5   3   5      392.78      374.09     21.87 o 
   6   3   5       10.09        7.25      3.03 o 
   7   3   5      260.92      255.77     27.91 o 
   8   3   5     1104.16     1076.32     37.04 o 
   9   3   5      587.86      583.32     21.70 o 
  10   3   5      351.87      358.55     16.93 o 
  11   3   5      524.51      465.72     19.23 o 
  12   3   5      118.22       95.45      8.70 o 
  13   3   5       32.23       37.09      5.50 o 
  14   3   5      888.56      897.51     26.29 o 
  15   3   5     1319.35     1371.78     71.27 o 
  16   3   5       99.14      111.89     14.34 o 
  17   3   5       12.45       21.28     10.06 o 
  18   3   5        0.46       -1.41      4.88 o 
  19   3   5      605.32      626.25     50.23 o 
  20   3   5      159.57      153.53     17.47 o 
  21   3   5      171.79      134.69     18.18 o 
  22   3   5        2.98       20.18      7.05 o 
   1   4   5     2127.53     2016.09     54.44 o 
   2   4   5     1912.43     1825.29     51.69 o 
   3   4   5     1846.92     1841.46     62.53 o 
   4   4   5      242.31      249.11     19.26 o 
   5   4   5        2.91       11.30      4.46 o 
   6   4   5      257.64      302.60     21.12 o 
   7   4   5      700.89      738.58     32.86 o 
   8   4   5       55.85       56.28     20.31 o 
   9   4   5       59.92       66.87      9.67 o 
  10   4   5      109.93      135.44     13.82 o 
  11   4   5      162.60      134.78     10.71 o 
  12   4   5       60.09       58.29      7.18 o 
  13   4   5        0.68        3.62     11.64 o 
  14   4   5        5.97       11.87      3.94 o 
  15   4   5      502.58      469.60     44.02 o 
  16   4   5       28.03       35.00     12.39 o 
  17   4   5      152.50      186.05     28.84 o 
  18   4   5        1.55       10.96      8.01 o 
  19   4   5      132.37      150.44     26.24 o 
  20   4   5      315.33      315.24     38.68 o 
  21   4   5      315.11      257.24     35.45 o 
   0   5   5       38.49       54.73     14.19 o 
   1   5   5      550.15      501.66     29.01 o 
   2   5   5      755.34      737.92     34.90 o 
   3   5   5        3.58        7.71      4.50 o 
   4   5   5       48.99       53.77      9.79 o 
   5   5   5      589.82      613.56     31.82 o 
   6   5   5      204.08      234.47     20.49 o 
   7   5   5        0.10       10.58      5.27 o 
   8   5   5      858.11      843.91     36.70 o 
   9   5   5      736.07      662.20     32.51 o 
  10   5   5      565.07      491.91     27.68 o 
  11   5   5        2.86        4.52      5.60 o 
  12   5   5        8.66       13.96      8.06 o 
  13   5   5      319.33      302.14     37.21 o 
  14   5   5      606.19      643.00     54.53 o 
  15   5   5      365.83      425.62     44.65 o 
  16   5   5      143.53      166.51     28.84 o 
  17   5   5        5.68       -5.28      5.28 o 
  18   5   5        2.79       -0.05      8.08 o 
  19   5   5      321.20      314.53     40.59 o 
   1   6   5      535.35      511.00     31.00 o 
   2   6   5      713.80      610.24     33.82 o 
   3   6   5      438.92      431.51     28.65 o 
   4   6   5      147.27      162.46     17.30 o 
   5   6   5       91.15       78.64     13.80 o 
   6   6   5       85.28      106.92     14.69 o 
   7   6   5      867.72      805.94     38.47 o 
   8   6   5       40.65       39.72     13.66 o 
   9   6   5       85.33       67.01     19.06 o 
  10   6   5       59.91       46.70     14.72 o 
  11   6   5       85.74       88.57     20.46 o 
  12   6   5       25.72       23.21      9.78 o 
  13   6   5        6.17        1.10      5.98 o 
  14   6   5        1.21       18.83     10.75 o 
  15   6   5       83.34      104.80     22.99 o 
  16   6   5       12.75        0.38      6.60 o 
   0   7   5       24.55       23.21     12.84 o 
   1   7   5      491.14      510.12     33.22 o 
   2   7   5        4.77       11.60      7.98 o 
   3   7   5       80.85       84.31     13.59 o 
   4   7   5        0.84       -0.03      2.78 o 
   5   7   5      128.24      135.73     17.10 o 
   6   7   5        0.11        1.96      3.50 o 
   7   7   5        7.84       23.23     10.34 o 
   8   7   5      105.37      114.15     24.58 o 
   9   7   5       60.49       63.15     18.36 o 
  10   7   5       37.33       51.36     16.84 o 
  11   7   5        6.97        8.02     10.41 o 
   1   8   5      378.60      420.09     31.74 o 
   2   8   5      280.84      289.85     26.54 o 
   3   8   5      338.95      380.79     30.32 o 
   0   0   6       86.84      171.53     21.28 o 
   1   0   6      106.54       93.62     10.68 o 
   2   0   6      379.35      405.28     22.11 o 
   3   0   6      902.06      795.51     22.06 o 
   4   0   6      584.94      599.21     20.09 o 
   5   0   6     4748.71     4839.82     58.45 o 
   6   0   6      138.10      152.66     10.87 o 
   7   0   6      260.93      255.15     23.45 o 
   8   0   6      293.15      372.06     29.26 o 
   9   0   6     3964.66     4050.40    101.97 o 
  10   0   6      159.15      148.01     14.69 o 
  11   0   6      190.11      197.45     17.00 o 
  12   0   6      434.04      411.01     25.27 o 
  13   0   6      599.19      583.56     30.68 o 
  14   0   6      511.69      477.21     31.62 o 
  15   0   6        1.48       21.36     12.52 o 
  16   0   6      770.12      818.29     38.20 o 
  17   0   6      104.76      102.42     14.03 o 
  18   0   6      105.42      119.33     15.56 o 
  19   0   6      141.88      185.13     19.42 o 
  20   0   6      255.60      280.96     23.92 o 
  21   0   6        3.16        1.23      5.83 o 
  22   0   6       32.18       37.56     17.88 o 
  23   0   6      282.45      251.80     40.05 o 
   1   1   6      346.86      331.77     16.64 o 
   2   1   6     1046.03      951.34     34.08 o 
   3   1   6     3159.42     3092.89     62.02 o 
   4   1   6      440.76      514.03     25.01 o 
   5   1   6      130.31      145.72     13.19 o 
   6   1   6      140.85      161.43     11.87 o 
   7   1   6     1131.50     1132.38     31.23 o 
   8   1   6      343.24      365.88     14.26 o 
   9   1   6       59.33       46.21      4.06 o 
  10   1   6       24.75       33.08      4.17 o 
  11   1   6     1310.93     1198.93     25.63 o 
  12   1   6       54.27       65.01      6.27 o 
  13   1   6      247.73      243.02     11.04 o 
  14   1   6      382.02      363.19     14.32 o 
  15   1   6      562.82      524.27     17.28 o 
  16   1   6        6.09        5.32      2.48 o 
  17   1   6      122.90      114.33      9.57 o 
  18   1   6      164.34      157.69     13.66 o 
  19   1   6       58.64       74.51      9.64 o 
  20   1   6      210.18      209.95     21.32 o 
  21   1   6      153.07      172.36     19.69 o 
  22   1   6      108.52      125.82     27.87 o 
  23   1   6        5.71       23.53     14.78 o 
   0   2   6       17.55       96.28     17.90 o 
   1   2   6     3298.58     3206.31     46.91 o 
   2   2   6      389.63      332.51     19.26 o 
   3   2   6      704.74      697.13     30.87 o 
   4   2   6     1506.04     1347.37     39.08 o 
   5   2   6     2676.43     2592.24     59.56 o 
   6   2   6     1241.16     1241.76     41.21 o 
   7   2   6       36.45       25.68      7.04 o 
   8   2   6      684.17      675.56     35.03 o 
   9   2   6      233.94      238.02     14.43 o 
  10   2   6      778.95      742.84     24.14 o 
  11   2   6        1.20        6.46      2.32 o 
  12   2   6      124.54      129.08     10.85 o 
  13   2   6      661.87      651.95     22.86 o 
  14   2   6      496.59      535.37     21.16 o 
  15   2   6       95.55       94.65      9.61 o 
  16   2   6      845.79      839.62     30.88 o 
  17   2   6      542.72      496.80     24.21 o 
  18   2   6       98.69      109.27     15.79 o 
  19   2   6      590.97      623.32     36.96 o 
  20   2   6        1.74       12.11      6.37 o 
  21   2   6        3.53       -1.69      6.50 o 
  22   2   6        1.80       -0.49      5.08 o 
   1   3   6     1136.71     1020.72     39.29 o 
   2   3   6     2500.02     2470.97     61.04 o 
   3   3   6     3338.31     3163.41     68.89 o 
   4   3   6      849.01      917.82     37.22 o 
   5   3   6       89.48      102.29     12.60 o 
   6   3   6      135.09      141.18     14.42 o 
   7   3   6      187.03      202.23     17.43 o 
   8   3   6        3.34        3.53      2.46 o 
   9   3   6      105.59      174.19     13.24 o 
  10   3   6       31.73       40.67      6.23 o 
  11   3   6      221.94      197.28     13.67 o 
  12   3   6      120.63      144.42     12.74 o 
  13   3   6      113.90       90.07     11.00 o 
  14   3   6      399.97      416.56     25.82 o 
  15   3   6      683.33      699.32     53.71 o 
  16   3   6      216.37      228.07     31.06 o 
  17   3   6      198.72      224.14     31.00 o 
  18   3   6       95.17       85.32     19.72 o 
  19   3   6      206.75      222.56     31.24 o 
  20   3   6      225.49      272.76     35.87 o 
  21   3   6      234.81      251.58     25.71 o 
   0   4   6      170.05      217.79     26.94 o 
   1   4   6      381.20      368.12     24.61 o 
   2   4   6      105.17       84.51     13.14 o 
   3   4   6      453.26      463.63     27.44 o 
   4   4   6      446.68      401.50     25.73 o 
   5   4   6     1469.32     1437.16     48.84 o 
   6   4   6      280.97      231.09     19.79 o 
   7   4   6      144.11      143.84     15.87 o 
   8   4   6      672.27      730.58     34.64 o 
   9   4   6     1193.97     1049.08     41.36 o 
  10   4   6      510.03      455.22     33.67 o 
  11   4   6       51.64       47.26      8.70 o 
  12   4   6        1.71        9.88      3.54 o 
  13   4   6      466.62      430.99     27.00 o 
  14   4   6      270.86      300.53     22.73 o 
  15   4   6       55.11       68.65     19.06 o 
  16   4   6      484.66      465.24     46.55 o 
  17   4   6       88.54       80.22     20.40 o 
  18   4   6       16.84       37.24     13.17 o 
  19   4   6      127.01      148.53     27.06 o 
  20   4   6       22.06       24.41     12.66 o 
   1   5   6       58.43       58.43     10.61 o 
   2   5   6      334.67      306.01     23.98 o 
   3   5   6      772.91      705.44     35.99 o 
   4   5   6      449.57      460.33     29.17 o 
   5   5   6        5.79        4.74      3.55 o 
   6   5   6        2.84       19.48      6.29 o 
   7   5   6      787.83      769.21     37.27 o 
   8   5   6      164.25      182.39     18.56 o 
   9   5   6       24.49       22.35      6.92 o 
  10   5   6        6.43        8.99      3.53 o 
  11   5   6      698.99      615.67     53.47 o 
  12   5   6       37.02       53.30     19.51 o 
  13   5   6      105.95      106.76     22.27 o 
  14   5   6      194.42      228.17     34.05 o 
  15   5   6      125.75      112.43     25.04 o 
  16   5   6        1.22        8.88      8.51 o 
  17   5   6       18.60       26.99     14.24 o 
   0   6   6        2.07       75.59     19.12 o 
   1   6   6      230.71      247.63     27.91 o 
   2   6   6        2.41       -1.44      4.18 o 
   3   6   6      156.71      135.88     16.90 o 
   4   6   6       68.61       78.99     13.19 o 
   5   6   6      783.69      732.32     38.72 o 
   6   6   6       43.66       58.26     11.25 o 
   7   6   6       12.73        2.09      4.45 o 
   8   6   6      130.53      125.42     26.52 o 
   9   6   6      411.63      363.49     42.75 o 
  10   6   6       47.49       54.45     17.32 o 
  11   6   6       10.71       24.30     11.66 o 
  12   6   6       35.93       42.09     17.31 o 
  13   6   6      158.32      125.51     26.77 o 
  14   6   6      191.75      222.27     35.19 o 
   1   7   6      212.62      186.50     31.45 o 
   2   7   6      255.93      289.01     26.57 o 
   3   7   6      665.03      659.03     40.79 o 
   4   7   6       45.93       47.04     10.91 o 
   5   7   6       26.54       40.48     10.40 o 
   6   7   6        4.32        4.07      3.88 o 
   7   7   6       49.27       31.06     12.20 o 
   8   7   6       40.46        6.76      5.39 o 
   9   7   6        5.89       -3.81      4.96 o 
   1   0   7       35.74       51.52      8.54 o 
   2   0   7        4.59       12.07      6.30 o 
   3   0   7      102.75       77.61     10.37 o 
   4   0   7        5.98       17.81      7.08 o 
   5   0   7       25.82       48.42      5.93 o 
   6   0   7     1490.98     1574.50     42.92 o 
   7   0   7      557.39      613.28     27.96 o 
   8   0   7     1121.16      975.40     45.79 o 
   9   0   7        1.56       11.62      5.86 o 
  10   0   7     2178.25     2215.27     47.12 o 
  11   0   7      528.47      642.29     32.48 o 
  12   0   7     1878.65     1810.66     55.38 o 
  13   0   7       29.71       33.67      8.12 o 
  14   0   7        0.54        6.04      5.28 o 
  15   0   7       60.78       63.52     11.78 o 
  16   0   7      299.86      279.35     23.43 o 
  17   0   7       83.00      124.18     16.25 o 
  18   0   7      191.30      180.16     21.05 o 
  19   0   7        6.81        1.18      6.40 o 
  20   0   7        1.28       -0.21      6.01 o 
  21   0   7        0.77       20.39     13.97 o 
  22   0   7       41.44       41.90     17.00 o 
   0   1   7     3677.80     3686.17     98.99 o 
   1   1   7     1131.54     1147.47     56.58 o 
   2   1   7      220.88      242.91     12.68 o 
   3   1   7       17.93       69.35      7.45 o 
   4   1   7     3194.76     3191.67     66.86 o 
   5   1   7       98.94      110.00      9.55 o 
   6   1   7      454.47      392.76     16.36 o 
   7   1   7      248.63      229.19     12.65 o 
   8   1   7      324.13      325.33     15.41 o 
   9   1   7        1.52       11.71      3.52 o 
  10   1   7      417.00      430.08     20.80 o 
  11   1   7        2.06        2.69      2.71 o 
  12   1   7      131.12      135.09     11.85 o 
  13   1   7        0.26        6.40      3.22 o 
  14   1   7       72.66       79.25      8.34 o 
  15   1   7        4.08        6.63      4.08 o 
  16   1   7       10.05        9.84      3.34 o 
  17   1   7       46.40       39.76      7.52 o 
  18   1   7      502.35      498.48     29.91 o 
  19   1   7        4.50        1.81      4.14 o 
  20   1   7        4.18        7.23      5.63 o 
  21   1   7       68.40       46.78     10.49 o 
   1   2   7        3.28        5.85      3.25 o 
   2   2   7      675.81      666.89     17.76 o 
   3   2   7       20.09       14.43      2.48 o 
   4   2   7       58.02       79.23     11.44 o 
   5   2   7      282.39      299.78     21.88 o 
   6   2   7      816.14      778.92     35.73 o 
   7   2   7      276.08      269.97     32.33 o 
   8   2   7      335.45      295.37     22.17 o 
   9   2   7        0.18        3.33      3.76 o 
  10   2   7      382.95      366.55     25.24 o 
  11   2   7      281.57      311.45     18.45 o 
  12   2   7      978.70      948.55     32.01 o 
  13   2   7        7.48        9.36      5.91 o 
  14   2   7        4.19        2.22      3.86 o 
  15   2   7       28.95       43.14      7.70 o 
  16   2   7      747.12      710.71     30.42 o 
  17   2   7      177.34      193.92     16.11 o 
  18   2   7       37.71       24.21      7.83 o 
  19   2   7       14.30       20.59      7.28 o 
  20   2   7      143.89      139.54     18.95 o 
  21   2   7        1.44        1.58      4.30 o 
   0   3   7     7201.86     6814.98    153.68 o 
   1   3   7     2275.64     2188.93     67.34 o 
   2   3   7      698.44      626.44     33.36 o 
   3   3   7        3.70       29.40     17.73 o 
   4   3   7     1869.73     1903.32     57.04 o 
   5   3   7       56.94       81.21     12.36 o 
   6   3   7      184.12      166.64     16.96 o 
   7   3   7      482.67      516.70     23.85 o 
   8   3   7       15.96       18.19      5.19 o 
   9   3   7      331.65      287.55     18.00 o 
  10   3   7        4.21        1.19      3.65 o 
  11   3   7       78.50       74.15      8.97 o 
  12   3   7      174.97      146.59     12.76 o 
  13   3   7       12.54       21.38      5.10 o 
  14   3   7      282.22      239.94     21.24 o 
  15   3   7        0.11       17.58      8.65 o 
  16   3   7       15.45       23.12     10.21 o 
  17   3   7      154.04      171.96     29.86 o 
  18   3   7      843.98      783.83     43.96 o 
  19   3   7       93.27       94.91     16.09 o 
  20   3   7       14.18       13.84      6.88 o 
   1   4   7       10.83       -0.15      3.35 o 
   2   4   7       34.13       30.76      7.75 o 
   3   4   7       15.85       16.97      5.64 o 
   4   4   7      113.24      131.28     16.00 o 
   5   4   7      255.31      250.38     21.92 o 
   6   4   7     1127.62     1054.33     44.68 o 
   7   4   7      411.32      372.95     26.96 o 
   8   4   7      578.56      549.61     51.09 o 
   9   4   7        3.29        5.92      3.96 o 
  10   4   7      616.28      656.01     27.91 o 
  11   4   7      297.69      310.87     19.74 o 
  12   4   7     1039.26      978.47     43.44 o 
  13   4   7       24.18       31.55     13.45 o 
  14   4   7       18.59        9.68      5.55 o 
  15   4   7        1.15       12.28      7.66 o 
  16   4   7      186.16      181.22     30.98 o 
  17   4   7       33.94       44.23     15.65 o 
  18   4   7       32.90        8.07      6.04 o 
   0   5   7      754.88      779.87     56.92 o 
   1   5   7      295.29      385.86     30.33 o 
   2   5   7       76.24       94.78     14.07 o 
   3   5   7        0.05        6.80      9.04 o 
   4   5   7      960.63      852.22     41.96 o 
   5   5   7       64.18       88.60     13.99 o 
   6   5   7      302.42      259.10     23.20 o 
   7   5   7      112.39      107.59     15.22 o 
   8   5   7      292.86      251.92     22.85 o 
   9   5   7        5.10       20.79      7.65 o 
  10   5   7      262.92      235.05     34.11 o 
  11   5   7        2.01        1.16     10.86 o 
  12   5   7       70.50       63.18     12.31 o 
  13   5   7        0.16       15.60     12.69 o 
  14   5   7       19.34       24.44     11.19 o 
  15   5   7        8.47        7.51      7.28 o 
   1   6   7        0.22        3.91      3.49 o 
   2   6   7       95.10      106.02     15.81 o 
   3   6   7       13.95       19.55      6.97 o 
   4   6   7        2.39        5.08      5.04 o 
   5   6   7        6.69        7.67      5.87 o 
   6   6   7      261.05      224.58     22.79 o 
   7   6   7       62.47       66.91     12.47 o 
   8   6   7      130.07      114.80     24.39 o 
   9   6   7        2.03       -9.92      9.92 o 
  10   6   7      357.27      305.68     41.39 o 
  11   6   7       80.77       96.05     23.50 o 
   0   7   7     1138.48     1188.87     76.95 o 
   1   7   7      219.15      243.63     25.19 o 
   2   7   7       83.12       96.70     15.86 o 
   3   7   7        2.01       11.07      7.12 o 
   4   7   7      418.35      401.82     33.43 o 
   5   7   7       20.31       18.48      6.73 o 
   0   0   8      397.66      393.54     36.52 o 
   1   0   8      159.49      172.13     22.64 o 
   2   0   8        1.97        5.87      7.25 o 
   3   0   8       96.72       68.67     10.88 o 
   4   0   8      287.55      310.15     23.28 o 
   5   0   8      749.45      678.00     34.34 o 
   6   0   8      319.81      322.23     33.20 o 
   7   0   8       19.48       24.42     10.57 o 
   8   0   8      929.41     1020.79     58.10 o 
   9   0   8      537.66      530.07     28.73 o 
  10   0   8     2053.71     1878.20     45.94 o 
  11   0   8       24.03       33.70      7.40 o 
  12   0   8       13.64       18.99      5.14 o 
  13   0   8        4.07       12.13      4.86 o 
  14   0   8      411.10      385.96     22.41 o 
  15   0   8        0.18        4.05      3.30 o 
  16   0   8      106.74      111.20     13.40 o 
  17   0   8       19.60       14.69      3.95 o 
  18   0   8        4.68        0.44      5.24 o 
  19   0   8        4.91       15.15      6.45 o 
  20   0   8       25.26       16.64     10.12 o 
   1   1   8      663.38      667.24     18.59 o 
   2   1   8      225.95      233.72     11.74 o 
   3   1   8      108.94      151.73     10.00 o 
   4   1   8      584.32      606.19     20.31 o 
   5   1   8      985.50      892.24     28.48 o 
   6   1   8      184.00      193.46     12.25 o 
   7   1   8      430.17      387.87     17.72 o 
   8   1   8      525.37      505.88     20.43 o 
   9   1   8       87.06       71.77      8.03 o 
  10   1   8      294.88      258.86     17.25 o 
  11   1   8      509.07      542.12     25.62 o 
  12   1   8      389.86      406.15     22.36 o 
  13   1   8      332.98      303.02     17.00 o 
  14   1   8      271.61      226.36     14.98 o 
  15   1   8      104.61      121.28     11.01 o 
  16   1   8      288.75      302.62     17.46 o 
  17   1   8      165.22      143.40     14.77 o 
  18   1   8       12.64        4.50      4.67 o 
  19   1   8       39.86       44.10     10.73 o 
  20   1   8       83.54       99.52     16.64 o 
   0   2   8      253.36      277.56     32.53 o 
   1   2   8     1560.96     1534.42     91.69 o 
   2   2   8       29.75       36.38      8.56 o 
   3   2   8       71.40       57.31     12.64 o 
   4   2   8      435.14      473.65     29.48 o 
   5   2   8      676.94      644.34     80.21 o 
   6   2   8       86.33      128.16     15.60 o 
   7   2   8      180.38      170.53     18.21 o 
   8   2   8       53.50       42.14      9.08 o 
   9   2   8        0.93       14.73      6.17 o 
  10   2   8      520.77      473.56     24.16 o 
  11   2   8      130.42      142.28     13.42 o 
  12   2   8        1.42       -1.72      3.95 o 
  13   2   8       45.97       43.74      9.08 o 
  14   2   8      593.65      546.36     34.62 o 
  15   2   8       11.62       12.46      5.86 o 
  16   2   8       40.24       29.34      6.73 o 
  17   2   8      177.25      182.85     16.53 o 
  18   2   8      291.74      298.78     49.10 o 
  19   2   8       84.58       68.31     14.08 o 
   1   3   8      306.15      311.22     36.58 o 
   2   3   8      494.20      430.44     31.24 o 
   3   3   8      174.46      191.46     20.52 o 
   4   3   8      179.94      200.59     19.85 o 
   5   3   8     1006.54      952.82     34.70 o 
   6   3   8       90.83      121.25     12.73 o 
   7   3   8      547.56      452.48     24.12 o 
   8   3   8      106.13      128.85     12.97 o 
   9   3   8        9.85        5.50      3.19 o 
  10   3   8      101.26      106.54     12.00 o 
  11   3   8      347.71      358.74     24.62 o 
  12   3   8      362.81      358.85     21.92 o 
  13   3   8      281.09      284.06     19.48 o 
  14   3   8       91.97       90.30     21.16 o 
  15   3   8       36.31       41.80     16.65 o 
  16   3   8      440.41      421.69     77.81 o 
  17   3   8       46.80       71.64     14.11 o 
  18   3   8        4.13        0.34      6.66 o 
   0   4   8        4.10        5.68      8.45 o 
   1   4   8      568.68      464.45     31.29 o 
   2   4   8        7.74       22.65      7.13 o 
   3   4   8        5.16        7.03      3.94 o 
   4   4   8      218.71      207.44     21.22 o 
   5   4   8      335.71      327.80     26.44 o 
   6   4   8      134.85      127.01     16.67 o 
   7   4   8       27.53       32.22      7.30 o 
   8   4   8      192.70      213.06     17.12 o 
   9   4   8       32.05       61.58      9.63 o 
  10   4   8      594.65      577.35     28.13 o 
  11   4   8       22.62       32.21      7.02 o 
  12   4   8        3.57       13.57      6.33 o 
  13   4   8       17.32       27.34      9.10 o 
  14   4   8      266.56      295.03     39.77 o 
  15   4   8        0.27       11.14     11.30 o 
  16   4   8       21.47       34.24     12.76 o 
   1   5   8      110.36       92.77     14.89 o 
   2   5   8       44.79       60.05     14.75 o 
   3   5   8       91.00      108.83     16.12 o 
   4   5   8      202.07      245.61     24.07 o 
   5   5   8      535.81      519.53     34.64 o 
   6   5   8      160.40      165.78     20.13 o 
   7   5   8      220.15      213.12     22.72 o 
   8   5   8      332.16      305.51     26.76 o 
   9   5   8       38.00       49.36      8.98 o 
  10   5   8      168.21      192.06     38.28 o 
  11   5   8      281.88      332.99     28.26 o 
  12   5   8      176.81      190.14     21.46 o 
   0   6   8        1.38       -3.29      6.98 o 
   1   6   8      147.97      146.16     19.34 o 
   2   6   8        0.56        1.60      5.44 o 
   3   6   8        3.74       -0.66      3.50 o 
   4   6   8      103.65       78.47     14.08 o 
   5   6   8      193.47      167.24     20.71 o 
   6   6   8       42.74       34.59      9.64 o 
   7   6   8       14.48        9.20      5.11 o 
   1   0   9      474.49      471.15     30.85 o 
   2   0   9        0.29       10.17      5.62 o 
   3   0   9      537.78      646.13     35.97 o 
   4   0   9        8.42       13.91      6.11 o 
   5   0   9       16.08       19.88      9.93 o 
   6   0   9       75.17      120.24     22.31 o 
   7   0   9      710.25      774.77     54.71 o 
   8   0   9      121.73      161.89     25.14 o 
   9   0   9      128.64      112.79     21.57 o 
  10   0   9        9.08       22.22      6.20 o 
  11   0   9      160.98      162.31     30.85 o 
  12   0   9        0.37       50.60     10.82 o 
  13   0   9       66.54       52.50     10.89 o 
  14   0   9        0.01       16.03      6.70 o 
  15   0   9      193.16      248.87     23.34 o 
  16   0   9       15.62       11.21      6.78 o 
  17   0   9        9.46       -1.19      3.39 o 
  18   0   9       21.78       23.54     11.59 o 
   0   1   9      447.10      480.27     43.68 o 
   1   1   9      126.69      130.57     13.20 o 
   2   1   9        0.06        6.66      3.59 o 
   3   1   9        5.86        4.53      2.67 o 
   4   1   9       93.31      116.36     12.56 o 
   5   1   9      557.03      543.16     26.88 o 
   6   1   9        4.27        4.96      2.70 o 
   7   1   9      133.18      166.63     13.30 o 
   8   1   9      147.50      182.01     11.94 o 
   9   1   9     1756.08     1683.08     39.83 o 
  10   1   9       17.71       45.44      8.51 o 
  11   1   9      156.34      146.42     14.15 o 
  12   1   9      105.58      106.72     16.29 o 
  13   1   9      553.16      588.95     24.98 o 
  14   1   9       14.25       39.86      6.57 o 
  15   1   9      345.14      345.24     19.63 o 
  16   1   9       28.20       27.86      7.10 o 
  17   1   9        0.88       -3.39      4.09 o 
   1   2   9      742.32      721.86     31.26 o 
   2   2   9      108.82      168.86     15.68 o 
   3   2   9     1065.45     1070.26     47.55 o 
   4   2   9       95.97       89.02     13.86 o 
   5   2   9      201.31      194.56     20.37 o 
   6   2   9       24.56       28.60      6.11 o 
   7   2   9      106.94      130.90     12.55 o 
   8   2   9        2.27       -5.81      5.81 o 
   9   2   9       44.32       51.78      8.03 o 
  10   2   9        6.01        1.56      4.20 o 
  11   2   9       69.23       71.15      9.91 o 
  12   2   9        1.36        2.26      3.48 o 
  13   2   9       16.07       13.06      5.45 o 
  14   2   9       25.03       24.04      8.60 o 
  15   2   9      477.40      433.69     26.66 o 
  16   2   9       25.26       52.47      9.48 o 
   0   3   9       89.79      104.76     21.73 o 
   1   3   9       22.28       31.08      8.91 o 
   2   3   9      183.03      167.09     19.61 o 
   3   3   9       19.41       44.33      8.09 o 
   4   3   9      192.68      197.98     17.65 o 
   5   3   9      420.30      437.47     25.42 o 
   6   3   9      146.21      126.46     14.08 o 
   7   3   9       42.94       50.90      9.59 o 
   8   3   9      250.69      257.04     20.71 o 
   9   3   9      896.12      872.91     35.97 o 
  10   3   9       16.26       37.24      8.10 o 
  11   3   9      111.86      108.51     13.12 o 
  12   3   9        4.22        4.25      4.41 o 
  13   3   9      371.70      368.87     23.90 o 
  14   3   9       25.88       56.59     12.39 o 
  15   3   9      205.07      224.22     24.09 o 
   1   4   9      307.83      284.69     26.23 o 
   2   4   9       49.98       85.31     18.79 o 
   3   4   9      451.53      427.70     31.97 o 
   4   4   9        8.78       14.19      6.37 o 
   5   4   9       27.60       28.44      9.79 o 
   6   4   9        0.68       -1.14      3.47 o 
   7   4   9      205.87      264.66     20.33 o 
   8   4   9        2.51       12.36      4.50 o 
   9   4   9       36.02       37.69      7.90 o 
  10   4   9        0.27        0.22      2.39 o 
  11   4   9      100.06      139.40     22.42 o 
  12   4   9        6.18        6.60      4.07 o 
  13   4   9       32.91       25.15      7.44 o 
   0   5   9       80.87      106.22     25.07 o 
   1   5   9       75.36       90.27     23.46 o 
   2   5   9        5.05       -0.72      3.82 o 
   3   5   9       18.16       11.05      4.33 o 
   4   5   9       12.72       16.89      7.27 o 
   5   5   9      209.91      204.33     23.15 o 
   6   5   9        2.89       24.67      8.70 o 
   7   5   9       93.99       93.56     12.47 o 
   8   5   9       43.59       80.51     12.24 o 
   9   5   9      872.74      876.32     63.16 o 
   0   0  10      191.81      180.92     29.60 o 
   1   0  10      747.62      786.89     42.81 o 
   2   0  10        8.54       13.18      6.54 o 
   3   0  10        0.51        7.86      5.45 o 
   4   0  10      188.14      185.49     29.31 o 
   5   0  10      500.55      473.21     46.11 o 
   6   0  10       54.72       54.26     16.70 o 
   7   0  10       40.94       35.00     13.70 o 
   8   0  10      218.78      194.10     29.42 o 
   9   0  10       26.81       45.27     15.65 o 
  10   0  10      109.33      113.01     16.53 o 
  11   0  10       40.47       35.87      9.84 o 
  12   0  10       69.44       83.81     14.62 o 
  13   0  10       42.38       56.67     13.03 o 
  14   0  10      294.97      286.96     26.64 o 
  15   0  10        8.31        7.25      5.19 o 
   1   1  10      192.73      226.08     22.51 o 
   2   1  10      503.96      527.72     28.25 o 
   3   1  10        0.87       19.93      5.85 o 
   4   1  10       89.38       94.40     12.60 o 
   5   1  10      381.82      347.02     20.28 o 
   6   1  10       69.46       73.16      9.65 o 
   7   1  10      327.90      344.99     20.21 o 
   8   1  10      224.42      238.13     19.32 o 
   9   1  10        6.91       10.47      4.91 o 
  10   1  10       14.22       25.84      7.41 o 
  11   1  10      171.44      213.71     18.41 o 
  12   1  10        0.46       17.41      6.55 o 
  13   1  10      196.85      184.25     15.41 o 
  14   1  10        0.09       -1.61      3.69 o 
   0   2  10      109.51      123.21     17.74 o 
   1   2  10      383.73      409.88     22.16 o 
   2   2  10       11.20        8.22      6.39 o 
   3   2  10       81.77      105.39     12.83 o 
   4   2  10       98.47      114.81     13.62 o 
   5   2  10      247.41      248.60     19.96 o 
   6   2  10       10.27       11.44      3.87 o 
   7   2  10        6.01        2.69      4.68 o 
   8   2  10      132.04      126.14     17.96 o 
   9   2  10       58.46       81.73     14.51 o 
  10   2  10       77.75       71.05     13.61 o 
  11   2  10        3.09       15.74     12.83 o 
  12   2  10      162.91      159.76     30.37 o 
  13   2  10       28.08       56.68     19.68 o 
   1   3  10      246.50      276.27     21.58 o 
   2   3  10      462.72      471.23     28.02 o 
   3   3  10       12.27       26.91      7.76 o 
   4   3  10      396.22      360.86     24.57 o 
   5   3  10      237.22      241.18     20.23 o 
   6   3  10        3.99       14.12      5.05 o 
   7   3  10      101.57      134.00     15.22 o 
   8   3  10       94.29      116.04     14.20 o 
   9   3  10        5.34        5.88      3.39 o 
  10   3  10        0.30        0.80      4.09 o 
  11   3  10       76.71       71.60     10.81 o 
  12   3  10        8.53        9.61     15.75 o 
   0   4  10       26.49       23.28     13.88 o 
   1   4  10      260.06      247.18     25.81 o 
   2   4  10       12.38       17.34      7.82 o 
   3   4  10       19.42       29.38      7.76 o 
   4   4  10      111.33       77.08     11.75 o 
   5   4  10      227.65      233.78     20.28 o 
   6   4  10        5.26        5.70      5.05 o 
   7   4  10        0.74        5.26      3.75 o 
   8   4  10      160.66      161.19     20.27 o 
   1   0  11        8.77       22.10      8.28 o 
   2   0  11      244.52      263.70     26.50 o 
   3   0  11      106.80      125.24     27.13 o 
   4   0  11        6.04        5.54      6.86 o 
   5   0  11      126.36      119.16     25.32 o 
   6   0  11      347.27      384.45     44.82 o 
   7   0  11        6.95       13.26      8.66 o 
   8   0  11       25.15       36.82     14.70 o 
   9   0  11       27.71       20.50      7.18 o 
  10   0  11      186.41      221.07     24.72 o 
  11   0  11        2.29       28.02      9.46 o 
   0   1  11      484.98      548.80     53.49 o 
   1   1  11       36.49       38.43     11.07 o 
   2   1  11      169.68      197.72     22.99 o 
   3   1  11        0.32       25.05      9.72 o 
   4   1  11      350.95      423.60     33.73 o 
   5   1  11        1.16       20.79      5.62 o 
   6   1  11      223.78      246.04     18.07 o 
   7   1  11        2.22        8.68      4.12 o 
   8   1  11        2.24       -0.61      3.49 o 
   9   1  11       21.11       32.71      8.13 o 
  10   1  11       24.93       17.12      6.18 o 
   1   2  11        9.85        6.54      5.19 o 
   2   2  11      157.79      224.10     17.25 o 
   3   2  11        2.27       11.96      5.39 o 
   4   2  11        0.87       -5.35      5.35 o 
   5   2  11       39.92       48.63      9.46 o 
   6   2  11      261.99      302.59     23.64 o 
   7   2  11        4.10       29.24      7.47 o 
   8   2  11       45.99       54.02     10.28 o 
   9   2  11        1.76        3.58     10.59 o 
   0   3  11      285.50      274.97     27.85 o 
   1   3  11        5.31       10.71      4.99 o 
   2   3  11      125.04      132.81     13.75 o 
   3   3  11        1.31       15.06      5.34 o 
   4   3  11      210.09      276.98     19.58 o 
   5   3  11        3.47       30.19     10.19 o 
   6   3  11      168.96      160.76     21.55 o 
                                                 
